# Supplementary material for: Comparing effectiveness of high-dose Atorvastatin and Rosuvastatin among patients undergone Percutaneous Coronary Interventions: A non-concurrent cohort study in India
Source: PLoS One. 2020 May 19;15(5):e0233230. doi: 10.1371/journal.pone.0233230 (PMC7237007; doi:10.1371/journal.pone.0233230)
Supplement: S1 Data — (XLSX) [file pone.0233230.s001.xlsx]

## Sheet: Sheet4
Classification	Theme	Variables	Description	Levels	Categories
Confounders	S.D.	age	Age	-	-	c1
		sex	Sex	0	Female	c2
				1	Male
	Previous and Current exposure to tobbaco and alcohol	smokerr	Any form of Tobacco and alcohol use	0	No	c3
				1	Exsmoker/ex-Khaini/Ex-tobacco/Ex-zarda
				2	Yes
	Stent Type	stena	Type of stent used for 1st stenting procedure	0	BMS/Bare metal stent
				1	drug eluting stent
		stenb	Type of stent used for 2nd stenting procedure	0	BMS/Bare metal stent
				1	drug eluting stent
		stenc	Type of stent used for 3rd stenting procedure	0	BMS/Bare metal stent
				1	drug eluting stent
		stenr	Stent type used	0	BMS/Bare metal stent	x1
				1	both
				2	drug eluting stent
	Medicine after stenting for short term	bb	Beta Blocker	0	No	x3
				1	Yes
		ac	Ace/ Angiotensin conversion enz inhibitors	0	No	x4
				1	Yes
		arb	Angiotensit Recept Bloker	0	No	x5
				1	Yes
		ccb	Calcium chanel blocker	0	No	x6
				1	Yes
		diu	Diuretics	0	No	x7
				1	Yes
		nit	Nitrates	0	No	x8
				1	Yes
		amio	Amio/ Amiodarone	0	No	x9
				1	Yes
		medscr	total Score of medicines	0	No medicine taken	x10
				1	One medicine taken
				2	More than one medicine taken
	Medicine after stenting for long term	bblt	Beta Blocker	0	No
				1	Yes
		aclt	Ace/ Angiotensin conversion enz inhibitors	0	No
				1	Yes
		arblt	Angiotensit Recept Bloker	0	No
				1	Yes
		ccblt	Calcium chanel blocker	0	No
				1	Yes
		diult	Diuretics	0	No
				1	Yes
		nitlt	Nitrates	0	No
				1	Yes
		amiolt	Amio/ Amiodarone	0	No
				1	Yes
		medscrlt	total Score of medicines	0	No medicine taken
				1	One medicine taken
				2	More than one medicine taken
	Antiplatelet combinations being taken	antiar	Anti- Platelets	0	ecosprin +clopitab	x2
				1	ecosprin +clopitab +zilast
				2	ecosprin +prax
				3	ecosprin + brilinta
Confounders (Medical Conditions or risk factors)	Diabetes melitus	dm	History of diabetes melitus in patients	0	No	c4
				1	Yes
	Hypertention	htn	Is the patient suffering from hypertention	0	No	c5
				1	Yes
	Hyperlipidemia	hlipid	Patients history of Hyperlipidemia	0	No	c6
				1	Yes
	Myocardial infarction (MI) or acute myocardial infarction (AMI)	priormi	Prior MI history of the patient	0	No	c8
				1	Yes
	Left ventricular ejection fraction (LVEF)	lvf	LVEF recoded	0	No
				1	Yes
	Percutaneous transluminal coronary angioplasty (PTCA)	pptca	Previous history of PTCA	0	No	c10
				1	Yes
	Total Risk Factor Score	rskscr	Total score of risk factors	0	moderate r to low risk	c11
				1	high risk
Exposure	Statin that is being taken	staa	Statin that was taken by the patients before stenting	0	Atorvastatin 80	px
				1	Rosuvastatin 40
Primary outcome (efficacy)	Short term overall primary outcome	dth	Death of the patient	0	No	y1
				1	Yes
		mi	The patient suffered from Myocardial infarction (MI) or acute myocardial infarction (AMI)	0	No	y2
				1	Yes
		str	Repeated hospital admission of the patient for angina/stroke	0	No	y3
				1	Yes
		revas	Target vessel revascularisation	0	No	y4
				1	Yes
		srtout	Total score of short term primary outcome	0	high efficacy	y5
				1	moderate to low efficacy
	Long term overall primary outcome	dthlt	Death of the patient	0	No	y6
				1	Yes
		milt	The patient suffered from Myocardial infarction (MI) or acute myocardial infarction (AMI)	0	No	y7
				1	Yes
		strlt	Repeated hospital admission of the patient for angina/stroke	0	No	y8
				1	Yes
		revaslt	Target vessel revascularisation	0	No	y9
				1	Yes
		lngout	Total score of long term primary outcome	0	high efficacy	y10
				1	moderate to low efficacy
Secondary outcome (efficay)	Low-density lipoprotein (LDL)	ldla	Level of ldl of the patient before stenting	………..	………..
					NA/blank
		ldlb	Level of LDL of the patient after stenting	………..	………..
					NA/blank
		ldl	LDL level beyond comparable safe limit (adequate control)	0	No	y11
				1	Yes
	hs-CRP (high-sensitivity C-reactive protein)/C-reactive protein (CRP)	crpa	Level of CRP of the patient before stenting	………..	………..
					NA/blank
		crpb	Level of CRP of the patient after stenting	………..	………..
					NA/blank
		crp	CRP level beyond comparabkle safe limit	0	No	y12
				1	Yea
	Secondary outcome score	scout	Total score of secondary outcome	0	Good	y13
				1	moderate
				2	Poor
Safety	Myalgia	myal	If the patient is suffering from myalgia	0	No	y14
				1	Yes
	SGOT: Serum glutamic oxaloacetic transaminase	sgot	Level of SGOT of patients	…………
					NA/blank
		sgotf	SGOT level beyond comparable safe limit	0	No
				1	Yes
	Serum glutamate-pyruvate transaminase (SGPT)	sgpt	Level of SGPT of patients	…………
					NA/blank
		sgptf	SGPT level beyond comparable safe limit	0	No
				1	Yes
	Overall Liver Function	liv	Overall liver function test beyond comparable safe limit	0	No	y15
				1	Yes
	Creatine phosphokinase (CPK)	cpk	Level of CPK of the patients	………….
					NA/blank
		cpkf	CPK level beyond comparable safety limit	0	No	y16
				1	Yes
	Discontinuation or reduction of statin	discon	Any adverse effects which needed dose reduction or discontinuation of statins	0	No	y17
				1	Yes
	Overall safety score	saftr	Total score of safety	0	high
				1	low to moderate
Tolerability	GERD/Gastrititis/tiredness	GERD	If the patient suffered from any of the following: GERD/Gastrititis/tiredness in short term	0	No	y18
				1	Yes
	Overall tolerability score	tolr	Total score of tolerability	0	Good
				1	Bad

## Sheet: Sheet1
CPK
other Medicines
Antiplatelets
Statin				0.6
Lipid Profile	TC			0.42
	LDL			0.65
	VLDL			0.68
	HDL			0.6
	TG			0.4
CRP				0.5
Anti- Platelets				0.34
Statin				0.6
MACE				0.35
Other Medicines
1 yr
2 yrs
3 yrs
4 yrs
5 yrs
6 yrs

## Sheet: Sheet2
	1	D 1/D2		1	D 1
	2	distalRCA		2	distalRCA
	3	LAD		3	LAD
	4	LAD D1		4	LAD D1
	5	LCx/LCx & OM1		5	LCx/LCX-PDA
	6	LRA		6	LRA
	7	OM 1/OM/OM2/		7	OM 1/OM/OM2/OM3
	8	RCA/RAC		8	RCA/RCIA/RCA to PDA/RCA-PLVB
	9	RI		9	RI
	10	RRA		10	RRA
	11	S1		11	S1
	12	Diagonal		12	Diagonal		12	midRCA
	13	Dis-LAD/Dis-RCA/Dist. RCA/Dist-LAD/Dist-LCx		13	Dis-LAD/Dis-RCA/Dist. RCA/Dist-LAD/Dist-LCx		13	PDA
	14	LMCA/LMCA to Prox LAD		14	LMCA/LMCA to Prox LAD		14	RCIA
	15	Mid RCA/Mid-LAD		15	Mid RCA/Mid-LAD/		15	Rt.Renal
	16	Mid-Distal RCA/Mid-Distal RCA		16	Mid-Distal RCA/Mid-Distal RCA		99	NA
	17	PDA-RCA/PDA		17	PDA-RCA/PDA
	18	Prox-LAD/Prox. RCA/Ost-Prox LAD		18	Prox-LAD/Prox. RCA/Ost-Prox LAD
	19	Prox-mid RCA/Prox-Mid LAD/Prox-Mid OM1/Prox-Mid LAD to D1		19	Prox-mid RCA/Prox-Mid LAD/Prox-Mid OM1/Prox-Mid LAD to D1
	20	RtSCL/Righit Renal/Rt SA/Rt. Renal		20	RtSCL/Righit Renal/Rt SA/Rt. Renal
	21	PLV		21	PLV
	22	RAMUS		22	RAMUS
				23	L Renal Artery/Lft. Renal/L.Renal
				24	Ostial LAD/ostio-Prox LAD/Ostio-Prox RCA/Ostium-LAD
	99	NA		99	NA
