# Supplementary material for: Comparing effectiveness of high-dose Atorvastatin and Rosuvastatin among patients undergone Percutaneous Coronary Interventions: A non-concurrent cohort study in India
Source: PLoS One. 2020 May 19;15(5):e0233230. doi: 10.1371/journal.pone.0233230 (PMC7237007; doi:10.1371/journal.pone.0233230)
Supplement: S2 Data — (XLS) [file pone.0233230.s002.xls]

## Sheet: Sheet1
sno	age	sex	stena	stenb	stenc	gp	dm	htn	hlipid	smoker	priormi	lvef	lvf	pptca	ldla	ldlb	crpa	crpb	sgpt	sgot	cpk	bb	ac	arb	ccb	diu	amio	nit	antia	staa	dth	mi	str	revas	Myal	GERD	discon	dthlt	milt	strlt	revaslt	Myallt	GERDlt	disconlt	bblt	aclt	arblt	ccblt	diult
1	60	1	1				1	1	0	1	0	1	1	0	72	18	2.8	2.1	65	18	51.6	0	0	1	0	0	0	1	1	2	0	0	0	0	0	0	0	0	0	0	0	0	0	0	0	1	0	0	0
2	66	1	1				1	1	1	1	0	1	1	0	72	74	2.8	2.6	31	22		0	0	0	0	0	0	1	1	2	0	0	0	0	0	0	0	0	0	0	0	0	0	0	0	0	0	0	0
3	60	1	0	1	1		0	1	0	1	0	1	1	0	70	51	5.1	12.3	21	28	235	1	0	0	1	0	0	1	1	2	0	0	0	0	0	0	0	0	0	0	0	0	0	0	0	0	0	1	0
4	57	1	0				0	0	0	1	1	2	2	0	126	76	40.3	1.5	26	19		0	0	0	0	0	0	0	1	2	0	0	0	0	0	0	0	0	0	0	0	0	0	0	1	0	0	0	0
5	53	1	0	1			0	1	0	1	1	2	2	0	76	40	43.4	1.2	20	17	74	0	1	0	0	0	0	0	1	2	0	0	0	0	0	0	0	1	0	0	0	0	0	0	0	1	0	0	0
6	60	1	1				1	1	0	2	1	2	2	0	52	46	24.3	0.7	13	19	53	1	0	0	0	0	0	1	1	2	0	0	0	0	0	0	0	0	0	0	0	0	0	0	0	0	1	0	0
7	53	1	1	0			1	0	0	0	0	2	2	0	41	24	27.3	5.8	24	37	121	0	0	0	0	0	0	0	1	2	0	0	0	0	0	0	0	0	0	0	0	0	0	0	0	0	0	0	1
8	43	1	0	1			1	1	0	1	1	3	2	0	166	80	52.4	1	21	74	74	0	1	0	0	0	0	0	1	2	0	0	0	0	0	0	0	0	0	0	0	0	0	0	0	1	0	0	1
9	61	1	1				0	1	0	1	0	1	1	0	94	46	14.9	10.8	20	24	47	1	0	0	0	0	0	1	1	2	0	0	0	0	0	0	0	0	0	0	0	0	0	0	1	0	0	0	0
10	57	1	1				1	0	0	0	0	2	1	1	40	42	10.2	2.1	24	16	66	0	0	0	1	0	0	1	1	2	0	0	0	0	0	0	0	0	0	0	0	0	0	0	1	0	0	0	0
11	50	1	0				1	1	0	1	0	1	1	0	102	52	3.7	6.8	16	19		0	1	0	0	0	0	0	1	2	0	0	0	0	0	0	0	0	0	0	0	0	0	0	0	1	0	0	0
12	40	1	0				0	1	1	1	1	2	2	0	67	15	1.8	12.5	33	22	27	0	1	0	0	0	0	1	2	2	0	0	0	0	0	0	0	0	0	0	0	0	0	0	0	0	1	0	0
13	65	1	0				0	1	0	0	0	1	1	0	72	80	2.1	1	42	38	102	1	0	0	1	0	0	1	1	2	0	0	0	0	0	0	0	0	0	0	0	0	0	0	1	0	0	0	0
14	68	1	0	0			0	1	1	0	0	1	1	0	126	68	22.3	2.6	29	23	32	1	0	0	0	0	0	1	1	2	0	0	0	0	0	0	0	0	0	0	0	0	0	0	1	0	0	0	0
15	54	1	0				1	1	0	0	0	2	2	0	66	50	90.8	24.5	30	22	64	1	1	0	0	1	0	1	1	2	0	0	0	0	0	0	0	0	0	0	0	0	0	0	1	1	0	0	1
16	54	1	1				1	1	0	1	0	1	1	0	93	48	33.5	1.6	19	16	101	1	0	0	0	0	0	1	1	2	0	0	0	0	0	0	0	0	0	0	0	0	0	0	1	0	0	0	0
17	72	1	1	0			0	0	1	2	1	3	2	0	46	60	11.9		31	16	101	1	0	0	0	1	0	1	1	2	0	0	0	0	0	0	0	0	0	0	0	0	0	0	0	1	0	0	1
18	59	1	1				1	1	1	2	0	1	1	0	80	40	4.2	1.1	34	29	284	0	0	0	1	0	0	1	2	2	0	0	0	0	0	0	0	0	0	0	0	0	0	0	0	0	0	1	0
19	58	0	1	1			0	0	1	0	1	2	2	0	97	35	9.9	1.7	16	19	19	1	1	0	0	0	0	0	2	2	0	0	0	0	0	0	0	0	0	0	0	0	0	0	1	0	0	0	0
20	62	1	0				0	0	0	1	1	1	1	0	89	58	10.4	19.9	65.8	42.2	75	0	0	0	0	0	0	0	2	2	0	0	0	0	0	0	0	0	0	0	0	0	0	0	1	0	0	0	0
21	54	1	0				0	0	0	1	1	2	1	0	46	45	2.1	1	36	31	125	1	0	0	0	0	0	1	1	2	0	0	0	0	0	0	0	0	0	0	0	0	0	0	1	1	0	0	0
22	69	0	1				1	0	0	0	0	1	1	0	88	56	2.3	1.6	22	19	168	0	0	0	0	0	0	1	1	2	0	0	0	0	0	0	0	0	0	0	0	0	0	0	0	1	0	0	0
23	50	0	0				0	1	0	0	0	3	2	0	78	165	9.1	2.7	24	19	58	0	1	0	0	1	0	1	1	2	0	0	0	0	0	0	1	0	0	0	0	0	0	0	0	0	0	0	1
24	38	1	1				0	0	0	1	1	2	2	0	57	47	3.4	1.3	196	78	141	0	0	0	0	0	0	1	1	2	0	0	0	0	0	0	0	0	0	0	0	0	0	0	1	1	0	0	0
25	52	1	1	0			0	0	0	1	1	1	1	0	32	25	0.9	0.9	35	26	170	1	0	0	0	1	0	1	2	2	0	0	0	0	0	0	0	0	0	0	0	0	0	0	1	0	0	0	0
26	52	1	1				0	1	1	2	1	1	1	0	125	125	1.74	4.8	22	38	87	1	1	0	0	0	0	1	2	2	0	0	0	0	0	0	0	0	0	0	0	0	0	0	1	1	0	0	0
27	59	1	1				1	0	0	1	1	2	2	0		50		0.1	17	16	100	0	1	0	0	0	0	1	1	2	0	0	0	0	0	0	0	0	0	0	0	0	0	0	1	1	0	0	1
28	50	1	1				1	0	0	0	1	1	1	0	47				42	23	109	1	0	0	0	0	0	0	1	2	0	0	0	0	0	0	0	0	0	0	0	0	0	0	1	0	0	0	0
29	62	1	1	0			0	0	0	1	1	2	2	0	84	123		4.4	32	29	153	1	0	0	0	0	0	1	1	2	0	0	0	0	0	0	0	0	0	0	0	0	0	0	1	0	0	0	0
30	69	1	1	1			0	0	0	1	0	1	1	0	129	66	4		31	31	98	1	0	0	0	1	0	1	1	2	0	0	0	0	0	0	0	0	1	0	0	0	0	0	0	0	0	0	0
31	64	1	1				1	1	0	0	0		1	0								0	1	0	1	0	0	1	1	2	0	0	1	0	0	0	0	0	0	1	0	0	0	0	0	1	0	0	0
32	62	1	0				1	1	1	0	1	3	2	0	85	75	8.5	1.4	23	38	220	0	0	0	0	1	0	0	2	2	0	0	0	0	0	0	0	0	0	0	0	0	0	0	0	0	0	0	1
33	67	1	0				0	0	1	1	0	2	2	0	119	62	0.01	1.2	17	28	82	0	0	0	1	0	0	0	2	2	0	0	0	0	0	0	0	0	0	0	0	0	0	0	0	0	0	1	1
34	49	1	1	1			0	1	1	1	1	3	2	0	130	48	1.4	1.5	26	21	121	1	1	0	0	0	0	0	2	2	0	0	0	0	0	1	0	0	0	0	0	0	0	0	1	0	0	0	0
35	46	1	1	0			0	0	1	1	1	2	1	0	146	123		5				1	0	0	0	0	0	1	1	2	0	0	0	0	0	0	0	0	0	0	0	0	0	0	1	0	0	0	0
36	53	1	1				1	1	1	1	1	3	2	0	147	100	3.2	2.9	34	19	124	1	1	0	0	0	0	0	2	2	0	0	0	0	0	0	1	0	0	0	0	0	0	0	1	1	0	0	0
37	57	1	1				0	1	0	0	0	2	2	0	61	45	14.2	0.7	25	30	76	0	0	0	0	1	0	0	2	2	0	0	0	0	0	0	0	0	0	0	0	0	0	0	1	0	1	0	0
38	30	1	0				1	1	0	2	0	1	1	0	263	102	2.5	1.7	72.79	69.06	361.2	0	0	1	0	0	0	1	2	2	0	0	0	0	0	0	0	0	0	0	0	0	0	0	0	0	1	0	0
39	62	1	0				1	1	1	2	0	1	1	1	43	43	1.3	0.8	18	21	67	1	1	0	0	0	0	0	2	2	0	0	0	0	0	1	0	0	0	0	0	0	0	0	1	1	0	0	0
40	39	1	1				0	0	1	2	0	1	1	0	61	38	2.1	3.2	63	54	98	0	0	0	0	0	0	1	2	2	0	0	0	0	0	1	0	0	0	0	0	0	0	0	1	0	0	0	0
41	54	1	1				0	0	1	1	0	1	1	0	175	57	1.9	2.3	53	32	263	1	0	0	0	0	0	1	2	2	0	0	0	0	0	0	1	0	0	0	0	0	0	0	1	0	0	0	0
42	60	1	1				1	1	0	0	0	1	1	0	43	44	3.7	2.8	33	22	77	0	0	1	0	0	0	1	2	2	0	0	0	0	0	0	1	0	0	0	0	0	0	0	0	0	1	0	0
43	47	1	0				1	1	1	1	0	3	2	0	92	114	14.6	2	36	42	28	1	0	0	0	0	0	0	2	2	0	0	0	0	0	0	1	0	0	0	0	0	0	0	0	0	0	0	0
44	70	1	1				0	0	0	0	0	3	2	0	71	64	23	1.2	38	24	234	0	0	0	0	0	0	1	2	2	0	0	0	0	0	0	0	0	0	1	0	0	0	0	0	1	0	0	0
45	55	1	0	0	0		0	1	1	1	1	2	1	0	156	69	11	2.2	44	28	59	0	1	0	0	0	0	0	2	2	0	0	0	0	0	0	0	0	0	0	0	0	0	0	0	1	0	0	0
46	65	1	1				0	0	0	0	0	1	1	0	112	49	9.9	2.1	21	19	169	1	0	0	0	0	0	0	2	2	0	0	0	0	0	0	0	0	0	0	0	0	0	0	1	0	0	0	0
47	53	1	0	0			0	0	0	1	0	2	1	0	88	196	19.9	1.5	18	21	31.4	0	0	1	0	0	0	1	2	2	0	1	0	0	0	0	0	0	0	0	0	0	0	0	1	1	0	0	1
48	63	1	1	0			0	1	0	0	0	3	2	0	139	34	8	2.4	34	39	202	1	1	0	0	0	0	1	2	2	0	0	0	0	0	0	0	0	0	0	0	0	0	0	1	1	0	0	0
49	50	1	1				0	0	0	0	0	2	2	0	95	68	66.6	19.3	35	16	67	1	0	0	0	1	0	0	2	2	0	0	0	0	0	0	0	0	1	0	0	0	0	0	1	0	0	0	1
50	42	0	1				1	1	0	0	0	1	1	0	82	82	1.3	2.2	21	19	169	0	0	1	0	0	0	1	2	2	0	0	0	0	0	1	0	0	0	0	0	0	1	0	0	0	1	0	0
51	58	1	1				1	1	0	0	0	2	2	0		29	9.8	2.9	29	21	88	1	1	0	0	0	0	1	1	2	0	0	0	0	0	0	0	0	0	0	0	0	0	0	0	0	0	0	0
52	67	1	0				1	0	0	0	1	2	1	0	102	40		4.2	33	30	62	0	1	0	0	0	0	1	2	2	0	0	0	0	0	0	0	0	0	0	0	0	0	0	1	0	0	0	0
53	48	1	1	1			0	1	0	0	0	1	1	0	74	105		0.06	38	32	120	1	0	1	0	0	0	1	2	2	0	0	0	0	0	0	0	0	0	0	0	0	0	0	1	1	0	0	0
54	72	1	1				0	0	0	0	0	1	1	0	47	58	19	0.6	29	21	88	0	0	0	0	0	0	1	2	2	0	0	0	0	0	0	0	0	0	0	0	0	0	0	1	0	0	0	0
55	62	0	0	0			1	1	0	0	0	1	1	0	54	42	4.2	4.7	27	22	30	0	1	0	0	0	0	0	2	2	0	0	0	0	0	0	0	0	0	0	0	0	0	0	1	1	0	0	0
56	46	1	1	1			1	1	0	0	1	1	1	0	161	58	122.2	1.5	18	21	208	0	0	0	0	1	0	1	2	2	0	0	0	0	0	0	0	0	0	0	0	0	0	0	1	0	0	0	0
57	70	1	0				0	1	0	0	0	1	1	0	48	47	1.5	1.2	37	24	86	0	0	0	0	0	0	1	2	2	0	0	0	0	0	0	0	0	0	0	0	0	0	0	1	0	0	0	0
58	55	0	1	0			0	1	1	0	1	2	1	0	136	63	1.3	1.8	40	34	109	0	0	1	0	0	0	1	2	2	0	0	0	0	0	1	0	0	0	0	0	0	0	0	1	0	1	0	0
59	40	0	0	0			0	1	0	0	0	1	1	0	33	24	33.2	3.2	35.7	45	58.1	0	0	0	0	0	0	0	2	2	0	0	0	0	0	0	0	0	0	0	0	0	0	0	1	0	0	0	0
60	65	1	0				1	1	0	0	0	1	1	0	122	36	11.4	10.4	53	26	23	0	0	0	0	0	0	1	2	2	0	0	0	0	0	1	0	0	0	0	0	0	0	0	1	0	1	0	0
61	57	1	0				0	1	0	2	0	1	1	0	57	64	22.1	1.3	30	46	45	0	0	0	0	0	0	1	2	2	0	0	0	0	0	0	0	0	0	0	0	0	0	0	0	1	0	0	0
62	56	1	0	0			1	1	0	0	1	3	2	0	65.5	27	2.6	0.8	49	43	98.5	0	1	0	0	0	0	1	2	2	0	0	0	0	0	0	0	0	0	0	0	0	1	0	0	1	0	0	0
63	65	1	0	0			0	1	0	1	0	1	1	0	74	138	9.3	38	27	21	65	0	0	0	0	0	0	1	2	2	0	0	0	0	0	0	0	0	0	0	0	0	0	0	1	0	1	0	0
64	60	1	1				0	1	0	0	0	4	2	0	83		77.8		38	31	190	0	0	0	0	0	0	1	2	2	0	0	0	0	0	0	0	0	0	0	0	0	0	0	0	0	0	0	0
65	43	1	1				1	0	0	0	0	3	2	0	66	68	2.3	1.4	40	22	69	0	1	0	0	0	0	0	2	2	0	0	0	0	0	0	0	0	0	0	0	0	0	0	0	1	0	0	1
66	69	1	0	0			1	1	0	0	0	1	1	0	35	31	7.7	1.6	93	65	98	0	0	0	0	0	0	0	2	2	0	0	0	0	0	0	0	0	0	0	0	0	0	0	1	1	0	0	0
67	60	1	1	0			0	1	1	0	0	1	1	0	80	55	10	3	60	36	162	0	0	0	0	0	0	0	1	2	0	0	0	0	0	0	0	0	0	0	0	0	0	0	0	0	1	0	0
68	72	1	0	0			1	0	0	0	0	2	2	0	67	51	21.1	0.8	27	38	110	0	1	0	0	0	0	0	2	2	0	0	0	0	0	1	0	0	0	0	0	0	0	0	1	0	0	0	0
69	44	1	0				0	0	1	2	1	3	2	1	49	35	95	13.8	35	29	76	1	0	0	0	1	0	0	2	2	0	0	0	0	0	0	0	0	0	0	0	0	0	0	0	0	0	0	1
70	62	1	0				0	0	0	2	0	1	1	0	120	54	2.8	0.9	27	35	225	0	0	0	0	0	0	1	2	2	0	0	0	0	0	0	1	0	0	0	0	0	0	0	0	1	0	0	0
71	54	0	0	0	1		1	1	0	0	0	1	1	0	64	78	18.9	3.2	23	23	34	0	0	0	0	0	0	0	2	2	0	0	0	0	0	0	0	0	0	0	0	0	0	0	1	0	1	0	0
72	50	1	0				0	1	0	2	0	1	1	0	44	42	3.2	1.4	29	39	109	0	0	0	0	1	0	0	2	2	0	0	0	0	0	0	0	0	0	0	0	0	0	0	0	1	0	0	1
73	56	0	0				0	0	0	0	0	3	2	0	151		16.3		52	50	46	0	0	0	0	0	0	1	2	2	0	0	0	0	0	0	0	0	0	0	0	0	0	0	0	0	0	0	0
74	70	1	0				0	0	0	0	0	1	1	1	74	40	5.6	0.9	37	26	120	0	1	0	0	0	0	0	2	2	0	0	0	0	0	1	0	0	0	0	0	0	1	0	0	1	0	0	0
75	48	1	1				1	1	0	1	0	2	2	0	43	32	8.7	1	20	19	220	0	0	0	0	0	0	0	2	2	0	0	0	0	0	0	0	0	0	0	0	0	0	0	1	0	1	0	0
76	50	1	1				1	1	0	1	0	1	1	0	86	49	3.3	1.2	71	28	100	0	0	0	0	0	0	1	2	2	0	0	0	0	0	0	0	0	0	0	0	0	0	0	0	0	0	0	0
77	63	1	1				1	0	0	1	1	3	2	0	45	49	42	1.2	14	16	37	0	1	0	0	1	0	1	2	2	0	0	0	0	0	0	0	0	0	0	0	0	0	0	0	1	0	0	1
78	46	0	1				0	1	0	0	0	1	1	0	113	88	5.8	5.5	73	10	87.5	0	0	1	0	0	0	0	2	2	0	0	0	0	0	1	0	0	0	0	0	0	0	0	0	0	1	0	0
79	63	1	0	0			1	0	0	2	0	1	1	0	94	43	11.2	1.9	57	36	115	0	0	0	0	0	0	0	2	2	0	0	0	0	0	1	0	0	0	1	0	0	0	0	0	0	1	0	0
80	52	1	0				0	1	0	1	0	1	1	0	105	64	5.9	1.4	20	22	61	0	0	0	0	0	0	0	2	2	0	0	0	0	0	0	0	0	0	0	0	0	1	0	1	1	0	0	0
81	66	1	1				0	1	0	0	1	1	1	0	56	62	134.9	1.9	13	27	59.7	0	0	0	0	1	0	0	2	2	0	0	0	0	0	0	0	0	0	0	0	0	0	0	1	0	0	0	1
82	55	0	1				0	0	0	0	0	1	1	0	95		30					0	0	1	0	0	0	0	2	2	0	0	0	0	0	0	0	0	0	0	0	0	0	0	0	0	0	0	0
83	64	1	1				0	0	0	0	0	3	2	0	75	92	14.9	1.1	30.7	29.6	26.6	1	0	0	0	1	0	1	2	2	0	0	0	0	0	0	0	0	0	0	0	0	0	0	1	0	0	0	1
84	60	1	1				1	1	0	2	0	1	1	0	55	59	1.8	1	120	90	67.2	0	0	0	0	0	0	0	2	2	0	0	0	0	0	0	0	0	0	0	0	0	0	0	0	0	1	0	0
85	50	0	1				0	1	0	0	0	1	1	0	72	55	3.4	1.8	100	69	48	0	0	0	0	0	0	0	2	2	0	0	0	0	0	0	1	0	0	0	0	0	0	0	0	0	0	0	0
86	61	1	0				0	1	0	0	0	2	1	0	140	63	221.3	0.8	67	54	138	0	1	0	0	0	0	0	2	2	0	0	0	0	0	1	0	0	0	0	0	0	0	0	0	0	1	0	0
87	63	1	0				1	0	0	0	0	2	1	0	49	95	3.7	1.1	37	19	72	1	0	0	0	0	0	1	2	2	0	0	0	0	0	0	0	0	0	0	0	0	0	0	1	0	0	0	0
88	60	1	0				0	0	0	0	1	4	2	0	40	43	10.9	1.2	16	18	92	1	0	0	0	1	0	0	2	2	0	0	0	0	0	0	0	0	0	0	0	0	1	0	1	0	0	0	0
89	72	1	0				1	1	0	0	0	2	1	0	32	42	6.2	1.8	43	55	244	0	0	0	0	0	0	0	2	2	0	0	0	0	0	1	0	0	0	0	0	0	0	0	0	0	1	0	0
90	60	1	1				0	0	0	1	1	2	2	0	63	61	6.6	1.1	43	24	346	0	1	0	0	0	0	0	2	2	0	0	0	0	1	0	0	0	0	0	0	0	0	0	1	0	1	0	0
91	61	1	1				1	1	0	0	0	1	1	0	87	70	7.6	1.4	30	27	117	0	0	0	0	0	0	0	2	2	0	0	0	0	0	0	0	0	0	0	0	0	0	0	1	1	0	0	0
92	64	0	0				0	1	0	0	1	2	2	0	77	74	3.2	1.1	11	20	92	0	0	0	0	0	0	1	2	2	0	0	0	0	0	0	0	0	0	0	0	0	0	0	1	0	0	0	0
93	42	0	0	0			0	0	0	0	0	2	1	0	70	28	10.8	2.3	17	29	63	0	0	0	0	0	0	0	2	2	0	0	0	0	0	0	0	0	0	1	0	0	1	0	1	1	0	0	0
94	54	1	1				0	0	0	2	1	1	1	0	81	70	2.3	0.3	33	45	146	1	0	0	0	0	0	0	2	2	0	0	0	0	0	0	0	0	0	0	1	0	0	0	1	0	0	0	0
95	58	1	1	0			1	1	0	0	0	1	1	0	75	40	46.4	1.1	17	23	143	0	1	0	0	0	0	1	2	2	0	0	0	0	0	1	0	0	0	0	0	0	0	0	0	0	1	0	0
96	42	1	0				0	1	0	1	1	1	1	0	98	50	3.2	1.6	44	29	122	0	0	0	0	0	0	0	2	2	0	0	1	0	0	0	0	0	0	0	0	0	0	0	0	1	0	0	0
97	67	0	1	0			1	1	0	0	0	1	1	0	73	65	1.2	1.2	16	19	42	0	0	0	0	0	0	0	2	2	0	0	0	0	0	0	0	0	0	0	0	0	0	0	0	1	0	0	0
98	47	1	0	0			0	0	0	0	0	2	1	0	121	204	14.5	0.6	52	27	51	0	1	0	0	0	0	0	2	2	0	0	0	0	0	0	0	0	0	0	0	0	0	0	0	1	0	0	0
99	57	1	0	0			1	1	0	0	0	2	2	0	56	55	5.5	3.1	18	19	87	0	0	0	0	0	0	0	2	2	0	0	0	0	0	1	0	0	0	0	0	0	0	0	1	0	0	0	0
100	37	1	0				0	0	0	0	0	1	1	0	61	47	1.4	1.2	51	34	246	0	1	0	0	0	0	0	2	2	0	0	0	0	0	0	0	0	0	0	0	0	0	0	1	1	0	0	0
101	70	1	0	0	0		0	1	0	2	0	1	1	0	51	51	6.9	2.6	25	30	227	0	0	0	0	0	0	1	2	2	0	0	0	0	0	0	0	0	0	0	0	0	0	0	0	0	0	0	1
102	60	1	0				0	1	0	0	0	1	1	0	60	82	1.5	1.3	40	28	242	0	1	0	0	0	0	1	2	2	0	0	0	0	0	0	0	0	0	0	0	0	0	0	1	0	0	0	0
103	62	1	1				1	0	0	0	0	3	2	1	78	63	6.6	1.6	39	35	37	0	0	0	0	0	0	0	2	2	0	0	0	0	0	0	0	0	0	0	0	0	0	0	0	0	0	1	0
104	60	1	0	1			0	0	0	0	1	2	2	0	50	56	84.8	1.1	24	23	62	0	0	0	0	1	0	0	1	2	0	0	0	0	0	0	0	0	0	0	0	0	0	0	1	0	0	0	0
105	55	1	1				0	1	0	0	0	2	2	0	112	66	37.3	1.5	55	37	118	0	1	0	0	0	0	0	2	2	0	0	0	0	0	0	0	0	0	0	0	0	0	0	1	1	0	0	0
106	58	1	1				1	0	0	0	0	2	2	1	82	50	6.5	0.3	15	16	44	0	0	0	0	0	0	0	2	2	0	0	1	0	0	1	0	0	0	0	0	0	0	0	0	0	0	0	0
107	78	1	0				0	1	0	0	0	2	2	0	14	44	97.8	1.3	29	52	48	1	0	0	0	0	0	0	2	2	0	0	0	0	0	1	0	0	0	0	0	0	0	0	0	0	0	0	1
108	62	1	1				0	1	0	0	0	1	1	0	29	30	4	2	29	23	124	0	1	0	0	0	0	0	2	2	0	0	0	0	0	1	0	0	0	0	0	0	0	0	0	0	0	0	0
109	50	1	1				0	1	0	1	0	1	1	0	81	42	11.1	12.3	35	32	46	0	0	0	0	0	0	0	2	2	0	0	0	0	0	0	0	0	0	0	0	0	0	0	1	0	1	0	0
110	71	1	1				1	1	0	0	0	2	1	0	56		4.3		61	42		0	0	0	0	0	0	0	2	2	0	0	0	0	0	0	0	0	0	0	0	0	0	0	0	0	0	0	0
111	45	1	0	1			0	0	0	1	0	1	1	0	92.5	35	2.4	0.3	45	37	117	0	0	0	0	0	0	0	2	2	0	0	0	0	0	0	0	0	0	0	0	0	0	0	0	1	0	0	0
112	78	1	0	0			0	1	0	2	0	2	2	0	64	59	21.9	12.3	25	34	65	0	0	0	0	0	0	0	2	2	0	0	0	0	0	0	0	0	0	0	0	0	0	0	0	1	0	0	0
113	50	1	0	0			0	0	0	0	0	3	2	0	116	39	23.5	1.4	60	45	127	1	1	0	0	0	0	0	2	2	0	0	0	0	0	0	0	0	0	0	0	0	0	0	1	0	0	0	1
114	59	1	1				0	0	0	1	0	1	1	0	63	43	15.3	0.2	37	25	57	0	0	0	0	1	0	0	2	2	0	0	0	0	0	1	0	0	0	0	0	0	0	0	0	1	0	0	1
115	59	1	0				1	1	1	2	0	2	2	0	63	43	10.1	0.6	44	33	108	0	0	0	0	1	0	0	2	2	0	0	0	0	0	0	0	0	0	0	0	0	0	0	0	0	0	0	1
116	64	1	1				0	1	0	0	0	2	2	0	44	50	20.1	1.5	34	26	153	0	1	0	0	0	0	1	2	2	0	0	0	0	0	0	0	0	0	0	0	0	0	0	0	1	0	0	0
117	76	1	1	1			1	1	0	0	0	1	1	0	59	28	6.6	1.5	34	38	69	0	0	1	0	0	0	0	2	2	0	0	0	0	0	0	0	0	0	0	0	0	0	0	0	0	0	0	0
118	33	1	1				0	1	0	1	1	2	2	0		55	3.1	2	70	36	15	0	1	0	0	0	0	1	2	2	0	0	0	0	0	0	0	0	0	0	0	0	0	0	1	1	0	0	0
119	63	1	0				0	0	0	0	0	1	1	0	113	51	14.4	1	27	31	88	0	0	0	1	0	0	0	2	2	0	0	0	0	0	0	0	0	0	0	0	0	0	0	0	1	0	1	0
120	64	1	0	0			1	1	0	0	0	1	1	0	124	184	13.2	2	87	62	66	0	1	0	0	0	0	1	2	2	0	0	0	0	0	0	0	0	0	0	0	0	0	0	0	1	0	0	0
121	57	1	1	0			0	1	0	2	1	1	1	0	52	36	1.6	0.9	18	22	95	0	0	0	0	0	0	1	2	2	0	0	0	0	0	0	0	0	0	0	0	0	0	0	1	0	1	0	0
122	49	1	1				0	1	0	1	0	1	1	0	136	45	5.6	1	24	27	184	0	0	0	0	0	0	0	1	2	0	0	0	0	0	0	0	0	0	0	0	0	0	0	1	0	0	0	0
123	35	1	0	1			0	0	0	2	0	1	1	0	155	98	4.5	0.2	45	31	51	1	0	0	0	0	0	0	2	2	0	0	1	0	0	0	0	0	0	0	0	0	0	0	0	0	0	0	0
124	50	1	1				0	0	0	0	1	1	1	0	62.5	57	2.6	1.2	44	33	56	1	0	0	0	0	0	1	2	2	0	0	0	0	0	0	0	0	0	0	0	0	0	0	1	0	0	0	0
125	52	1	1				0	0	0	1	1	1	1	0	46	47	42.2	0.5	37	23	139	0	0	0	0	0	0	1	2	2	0	0	0	0	0	1	0	0	0	0	0	0	1	0	0	1	0	0	0
126	61	1	0	1			1	1	0	0	0	2	1	0	44	32	31.46	1.6	38.7	29	86.3	0	0	0	0	0	0	0	2	2	0	0	0	0	0	0	0	0	0	0	0	0	0	0	1	0	0	0	0
127	50	1	0				1	1	0	0	0	2	2	0	75	38	112	0.3	31	16	110	0	1	0	0	0	0	1	1	2	0	0	0	0	0	1	0	0	0	0	0	0	0	0	1	0	0	0	1
128	55	1	1				0	1	0	0	0	2	2	0	68	35	8.7	0.4	29	22	51	0	0	0	0	0	0	1	1	2	0	0	0	0	0	0	0	0	0	0	0	0	0	0	0	0	0	0	1
129	50	1	1	0			1	0	0	0	0		1	0	78	64	10.7	0.5	25	19	120	0	1	0	0	0	0	1	1	2	0	0	0	0	0	0	0	0	0	0	0	0	0	0	0	0	0	0	0
130	54	1	1	0			0	1	0	1	0	1	1	0	66	42	8.6	3.95	47	34	85	0	0	1	0	0	0	0	1	2	0	0	0	0	0	0	0	0	0	0	0	0	0	0	1	0	1	0	0
131	26	1	1				0	0	0	0	1	2	1	0	91	65	6.3	9.8	138	60	56	1	1	0	0	0	0	0	1	2	0	0	0	0	0	0	1	0	0	0	0	0	0	0	1	1	0	0	0
132	71	1	0	1			1	1	0	0	0	1	1	0	61	41	1.4	1.5	22	27	110	0	1	0	0	0	0	0	1	2	0	0	0	0	0	0	0	0	0	0	0	0	0	0	0	1	0	0	0
133	56	1	0				1	1	0	0	0	1	1	0	72	30	2.7	1.3	46	48	70	0	0	0	0	0	0	0	1	2	0	0	0	0	0	0	0	0	0	0	0	0	0	0	0	1	0	0	0
134	59	1	1	0	0		0	1	0	2	0	1	1	0	161	45	7.1	3.3	13	29	171	0	0	0	0	0	0	0	3	2	0	0	0	0	0	0	0	0	0	0	0	0	0	0	0	0	1	0	0
135	57	1	0				0	1	0	0	0	1	1	0	88	16	3.6	3.1	30	27	87	0	0	0	0	0	0	0	3	2	0	0	0	0	0	0	0	0	0	0	0	0	0	0	0	0	1	0	0
136	69	1	0				0	1	0	2	1	1	1	0	31	17	2.3	0.9	27	29	36	0	0	0	0	0	0	0	3	2	0	0	0	0	0	1	0	0	0	0	0	0	0	0	0	0	1	0	0
137	60	1	0				0	1	0	0	0	1	1	0	76	49	14	0.1	30	36	181	0	0	0	0	0	0	0	3	2	0	0	0	0	0	0	0	0	0	0	0	0	0	0	0	0	1	0	1
138	68	1	0				0	1	0	0	0	1	1	0	51	61	5.8	1.1	57.6	54.2	178.1	0	0	0	0	0	0	0	1	2	0	0	0	0	0	0	0	0	0	0	0	0	0	0	0	0	0	1	0
139	50	1	1				0	0	0	1	1	2	2	0	76	148	9.3	1	36	30	125	1	0	0	0	1	0	0	3	2	0	0	0	0	0	0	0	0	0	0	0	0	0	0	0	0	0	0	1
140	62	1	1	0	0		1	1	0	0	0	1	1	0	29	39	8.9	0.6	50	22	97	0	0	1	0	0	0	0	1	2	0	0	1	0	0	0	0	0	0	0	0	0	0	0	0	0	1	0	0
141	59	1	1				0	1	0	0	1	2	2	0	99		67.6					1	1	0	0	1	0	0	3	2	0	0	0	0	0	0	0	0	0	0	0	0	0	0	0	0	0	0	0
142	44	1	1				0	1	0	0	0	1	1	0	111.5	40	1.5	1.9	34	39	91	0	0	0	0	0	0	1	3	2	0	0	0	0	0	0	0	0	0	0	0	0	0	0	1	0	1	0	0
143	65	1	0				0	0	0	1	0	3	2	0	112	61	19.8	0.9	21	27	59.6	0	0	0	0	1	0	0	1	2	0	0	0	0	0	0	0	0	0	0	0	0	0	0	0	1	0	0	1
144	63	1	1				0	0	0	2	0	3	2	0	59	41	3.5	0.5	44	27	66	0	1	0	0	1	0	0	1	2	0	0	0	0	0	0	0	0	0	0	0	0	0	0	1	0	0	0	1
145	66	1	0	0	0		1	0	1	2	0	2	2	0	106		24.8		33	31	101.1	1	1	0	0	1	0	0	1	2	0	0	0	1	0	0	0	0	0	0	0	0	0	0	0	0	0	0	0
146	48	1	1				0	0	1	2	1	3	2	0	35	119	91.1	0.9	31	25	62	0	0	0	0	0	0	0	1	2	0	0	0	0	0	0	0	0	0	0	0	0	0	0	0	0	0	0	1
147	52	1	1				1	0	0	0	0	3	2	0	101	61	3.8		25.8	33.5	174.8	0	0	0	0	1	0	0	3	2	0	0	0	0	0	0	0	0	0	0	0	0	0	0	0	0	0	0	0
148	65	0	1	1	0		1	1	0	0	0	2	2	0	40	55	0.5		17	26	22	0	0	0	0	0	0	0	1	2	0	0	0	0	0	0	0	0	0	0	0	0	0	0	0	0	0	0	0
149	80	0	0				1	1	0	0	0	2	2	0	86	38	8	0.7	33	35	27	0	0	0	0	1	0	0	1	2	0	0	0	0	0	0	0	0	0	0	0	0	0	0	0	1	0	0	1
150	56	1	1	1			1	0	0	0	1	3	2	0	38	38	0.2	1.3	28	30	87	1	1	0	0	0	0	0	3	2	0	0	0	0	0	0	0	0	0	0	0	0	0	0	1	1	0	0	0
151	62	1	0	0			1	1	0	0	0	1	1	0	64	58	24.1	0.5	30	29	85	0	0	0	0	0	0	0	1	2	0	0	1	0	0	0	0	0	0	0	0	0	0	0	1	1	0	0	0
152	39	1	1				0	1	0	0	1	2	2	0	43	49	34.2	2.8	46	40	108	0	0	0	0	1	0	0	3	2	0	0	0	0	0	0	0	0	0	0	0	0	1	0	1	0	0	1	0
153	54	1	1				1	0	0	0	0		1	1	46		1.3		42	24	113	0	0	0	0	0	0	0	3	2	0	0	0	0	0	0	0	0	0	0	0	0	0	0	0	0	0	0	0
154	35	1	1				0	0	0	0	0	2	2	0	74	36	30.6	1.4	51	28	79	1	0	0	0	1	0	0	3	2	0	0	0	0	0	0	0	0	0	0	0	0	0	0	1	0	0	0	1
155	48	1	0	0			0	0	0	0	0	3	2	0	141	196		1.5	83	61	52	1	1	0	0	0	0	0	3	2	0	0	0	0	0	0	0	0	0	0	0	0	0	0	0	0	0	0	0
156	47	1	1				0	0	0	1	1	3	2	0	67	28	13.8	2.2	39	42	48.7	0	1	0	0	1	0	0	3	2	0	0	0	0	0	1	0	0	0	0	0	0	0	0	0	1	0	0	1
157	45	1	1				0	0	0	0	1	3	2	0	38	82	2.2	0.8	57.5	55	133.6	0	1	0	0	1	0	0	3	2	0	0	0	0	0	0	0	0	0	0	0	0	0	0	0	1	0	0	0
158	64	1	0				0	0	0	0	0	1	1	0	73	54	10.5	3.2	39	32	90	0	1	0	0	0	0	0	1	2	0	0	0	0	0	0	0	0	0	0	0	0	0	0	0	1	0	0	0
159	45	0	1	0			0	0	1	2	0	1	1	0	148	64	4.8	2.5	63	27	49	0	1	0	0	0	0	0	3	2	0	0	0	0	0	0	0	0	0	0	0	0	0	0	1	0	1	0	0
160	54	1	1	1			0	1	0	1	0	1	1	0	54	16	4.6	1.6	61	32	62	0	1	0	0	0	0	0	3	2	0	0	0	0	0	0	0	0	0	0	0	0	0	0	0	1	0	0	0
161	54	1	0				1	0	0	0	0	2	2	0	45	139	10.6	1.6	53	26	102	0	0	0	0	0	0	0	3	2	0	0	0	0	0	0	0	0	0	0	0	0	0	0	1	0	1	0	0
162	62	1	1				0	0	0	1	0	1	1	0	83	53	16.8	0.1	31	32	46	0	0	0	0	0	0	0	1	2	0	0	0	0	0	0	0	0	0	1	0	0	0	0	1	0	0	0	0
163	31	1	1	1			0	1	0	2	0	2	2	0	85	34	79.7	0.5	30	38	141	0	1	0	0	0	0	1	3	2	0	0	0	0	0	0	0	0	0	0	0	0	0	0	0	1	0	0	1
164	73	0	1				1	0	0	0	0	1	1	0	56		0.7		19	23	48	0	0	0	0	0	0	0	1	2	0	0	0	0	0	1	0	0	0	0	0	0	0	0	0	0	0	0	0
165	76	0	1				1	0	0	0	0	2	2	0	117	76	7.5	3.5	10	14	52.3	0	1	0	0	1	0	0	1	2	0	0	0	0	0	0	0	0	0	0	0	0	0	0	0	0	0	0	0
166	72	1	0				0	1	0	0	0	1	1	0	40	30	1.2	1.2	26	34	147	0	0	0	0	0	0	1	1	2	0	0	0	0	0	0	0	0	0	0	0	0	0	0	0	0	1	0	0
167	50	1	0				0	1	0	2	1	2	1	0	29	51	1.6	1.5	24	20	70	0	1	0	0	0	0	0	3	2	0	0	0	0	0	0	0	0	0	0	0	0	0	0	1	1	0	0	0
168	69	1	1				1	1	0	0	0	1	1	0	38	10	73.8	3	33	15	105	0	0	0	0	0	0	1	1	2	0	0	0	0	0	0	0	0	0	0	0	0	0	0	1	0	0	0	0
169	51	1	0				0	1	0	0	1	1	1	0	99	47	22.1	2	38	30	83	0	1	0	0	0	0	0	3	2	0	0	0	0	0	0	0	0	0	0	0	0	0	0	0	0	1	0	0
170	65	0	1				0	0	1	0	1	2	2	0	169	90	3.8	3.6	34	19	75	0	0	0	0	1	0	0	1	2	0	0	0	0	0	0	0	0	0	0	0	0	0	0	0	0	0	0	1
171	35	1	1				0	0	0	0	0		1	0	76		7.5	16.6	103	64	91	0	0	0	0	0	0	0	3	2	0	0	0	0	0	0	0	0	0	0	0	0	0	0	0	0	1	0	0
172	57	1	0	0	1		0	1	0	1	0	2	1	0	43	29	1.6	2.1	23	20	80	1	0	0	0	0	0	0	3	2	0	0	0	0	0	0	0	0	0	0	0	0	0	0	0	0	0	0	0
173	79	0	1				1	1	0	0	0	1	1	0	53	22	0.5	1	31	22	230	0	0	1	0	0	0	0	1	2	0	0	0	0	0	0	0	0	0	0	0	0	0	0	0	0	1	0	0
174	70	0	0	1	1		0	1	0	0	0	1	1	0	66	46	0.9	1.5	20	21	230	0	0	0	0	0	0	0	1	2	0	0	0	0	0	1	0	0	0	0	0	0	0	0	0	1	0	0	0
175	70	1	1				1	1	0	2	0	1	1	0	95	25	6.3	0.6	44	34	28	0	0	0	0	0	0	0	1	2	0	0	0	0	0	0	0	0	0	0	0	0	0	0	0	0	1	0	0
176	62	1	0	0			1	1	0	0	0	2	1	0			4.2		17	28	45	1	0	0	0	1	0	0	1	2	0	0	0	0	0	0	0	0	0	0	0	0	0	0	0	0	0	0	0
177	55	1	0				0	1	0	2	1	1	1	0	42		4.8					1	0	0	0	0	0	0	3	2	0	0	0	0	0	0	0	0	0	0	0	0	0	0	0	0	0	0	0
178	67	1	1	1			1	0	1	1	0	2	2	0	68	92	1.2	0.3	57	171	723	0	0	0	0	0	0	0	1	2	0	0	0	0	0	0	0	0	0	0	0	0	0	0	0	0	0	0	0
179	57	1	1	0			0	1	0	0	0	2	2	0	69	51	6.8	0.4	28	26	44	1	0	0	0	0	0	1	1	2	0	0	0	0	0	0	0	0	0	0	0	0	0	0	1	0	0	0	0
180	77	1	1	0	1		0	1	0	0	0	1	1	0	29	25	0.09	0.5	39	62	53	0	0	0	0	0	0	1	1	2	0	0	0	0	0	0	0	0	0	0	0	0	0	0	0	0	0	0	1
181	81	1	1	0	0		1	1	0	0	0	1	1	0	40	28	42.1	4.7	26	34	285	1	0	0	0	1	0	0	1	2	0	0	0	0	0	0	0	0	0	0	0	0	0	0	0	0	0	0	1
182	59	1	1				0	1	0	0	0	3	2	0	60	48	10	1.9	14	15	94	0	0	0	0	0	0	0	3	2	0	0	0	0	0	0	0	0	0	0	0	0	0	0	1	0	0	0	1
183	60	1	0	1			0	1	0	0	1	2	2	0	45	20	0.7	1.6	31	26	55	0	1	0	0	0	0	1	1	2	0	0	0	0	0	0	0	0	0	0	0	0	1	0	1	0	0	0	1
184	43	1	0	0			0	1	0	2	0	1	1	1	86	31	2.9	0.9	39	19	101	0	0	1	0	0	0	0	3	2	0	0	0	0	0	0	0	0	0	0	0	0	0	0	0	0	1	0	0
185	63	1	0				0	0	1	2	0	1	1	0	44	40	105	1.2	32	25	39	0	0	0	0	0	0	0	1	2	0	0	0	0	0	0	0	0	0	0	0	0	0	0	0	0	1	0	0
186	59	1	1				1	1	0	0	1		1	0	114	46	28.2	0.8	31	20	56	1	1	0	0	0	0	0	3	2	0	0	0	0	0	0	0	0	0	0	0	0	0	0	1	0	0	0	1
187	72	1	0				0	1	0	2	0	1	1	0	50		1					0	0	1	0	0	0	0	1	2	0	0	0	0	0	0	0	0	0	0	0	0	0	0	0	0	0	0	0
188	55	1	0	0			0	1	0	1	0	3	2	0	35	23	11	0.3	19	27	132	0	0	0	0	1	0	0	3	2	0	0	0	0	0	0	0	0	0	0	0	0	0	0	1	1	0	0	1
189	65	1	1				1	1	0	0	0	1	1	0	85	21	3.3	0.3	115	72	88	0	0	0	0	0	0	0	1	2	0	0	1	0	0	0	0	0	0	0	0	0	0	0	1	0	0	1	0
190	48	1	0	1			1	0	0	2	0	1	1	0	39	26	1.4	0.7	72	49	99	0	0	0	0	0	0	0	3	2	0	0	0	0	0	0	0	0	0	0	0	0	0	0	1	0	0	0	0
191	55	1	1	0			0	1	0	0	1		1	0	53		3.7		38	32	60	0	1	0	0	0	0	1	1	2	0	0	0	0	0	0	0	0	0	0	0	0	0	0	0	0	0	0	0
192	38	1	0	1			0	0	0	0	1	1	1	0	56		1.4		37	42	46	0	0	0	0	0	0	0	3	2	0	0	0	0	0	0	0	0	0	0	0	0	0	0	0	0	0	0	0
193	55	0	1				1	1	0	0	0	1	1	0	48	52	2	5.8	34	29	59	0	0	0	0	0	0	0	3	2	0	0	0	0	0	0	0	0	0	0	0	0	0	0	0	0	1	0	0
194	74	0	0	1			1	1	0	0	0	1	1	0	40		16.3		28	20	70	0	0	1	0	0	0	0	1	2	0	0	0	0	0	0	0	0	0	0	0	0	0	0	0	0	0	0	0
195	60	1	0				0	0	0	2	0	2	1	0	42	57	2	0.9	28.4	32.7	68	0	1	0	0	0	0	1	3	2	0	0	1	0	0	1	0	0	0	0	0	0	0	0	0	0	0	0	0
196	58	1	0	0	1		1	0	0	1	0	1	1	0	56	32	12.5	4.1	26	22	32	0	0	0	0	0	0	1	3	2	0	0	0	0	0	0	0	0	0	0	0	0	0	0	1	1	0	0	0
197	49	1	0	0			1	0	0	1	0	1	1	0	58	27	19.5	1.7	54	36	49	0	0	0	0	0	0	0	1	2	0	0	0	0	0	0	0	0	0	0	0	0	0	0	0	0	1	0	0
198	51	1	1				1	1	0	0	0	1	1	0	20		19.5		26	20	46.3	0	0	0	0	0	0	0	3	2	0	0	0	0	0	0	0	0	0	0	0	0	0	0	0	0	0	0	0
199	50	1	0	0			1	1	0	0	1	2	2	1	90	104	3.1	0.3	31	16	63	1	0	0	0	0	0	1	3	2	0	0	0	0	0	0	0	0	0	0	0	0	0	0	1	0	0	0	0
200	48	1	1	0			1	1	0	0	0	1	1	0		185	3	1.8	27	54	119	1	0	0	0	0	0	1	3	2	0	0	0	0	0	0	0	0	0	0	0	0	0	0	0	0	0	0	0
201	58	1	1	0			0	1	0	0	1	2	1	0	134	49	9.4	1.4	36	26	110	0	0	0	0	0	0	0	3	2	0	0	0	0	0	0	0	0	0	0	0	0	0	0	0	1	0	0	0
202	50	1	1				1	1	0	1	0	2	1	0	101	68	3.4	1.8	16	20	68	0	0	0	0	0	0	0	3	2	0	0	0	0	0	0	0	0	0	0	0	0	0	0	0	0	0	0	0
203	42	1	0	0			0	0	0	0	1	2	1	0	74	49	17.6	2.2	37	32	285	0	0	0	0	0	0	0	3	2	0	0	0	0	0	0	0	0	0	0	0	0	0	0	1	0	0	0	0
204	58	1	0				0	1	0	0	0	2	2	0	78	50	12.8	0.9	30	26	126	0	1	0	0	0	0	0	3	2	0	0	0	0	0	0	0	0	0	0	0	0	0	0	0	1	0	0	1
205	53	0	0				1	1	0	0	0	1	1	0	51	37	1.4	1	31	18	75	0	0	0	0	0	0	0	3	2	0	0	0	0	0	0	0	0	0	0	0	0	0	0	0	1	0	0	0
206	56	1	1				0	0	0	2	0	1	1	0	91	41	7.4	20.5	35	23	120	0	1	0	0	0	0	1	3	2	0	0	0	0	0	0	0	0	0	0	0	0	0	0	0	0	0	0	0
207	71	1	1				1	1	0	0	0	3	2	0	107	50	84.2	0.3	18	21	140	0	0	0	0	0	0	1	1	2	0	0	0	0	0	0	0	0	0	0	0	0	0	0	0	0	0	0	0
208	48	1	1	0			0	1	0	0	0	2	1	0	91	57	5.7	0.16	18	31	171	1	0	0	0	0	0	0	3	2	0	0	0	0	0	0	0	0	0	0	0	0	0	0	1	1	0	0	0
209	68	1	0				0	0	0	0	0	3	2	0	43		220.2		29	24	81	0	0	0	0	1	0	0	1	2	0	0	0	0	0	0	0	0	0	0	0	0	0	0	0	0	0	0	0
210	43	1	1				1	1	0	2	1	2	2	0	76		3.2	0.6	64	32	109	1	1	0	0	0	0	1	3	2	0	0	0	0	0	0	0	0	0	0	0	0	0	0	1	1	0	0	0
211	65	1	1				0	0	0	0	1	3	2	0	66		34.3		32	36	60	0	1	0	0	0	0	1	1	2	0	0	0	0	0	0	0	0	0	0	0	0	0	0	0	0	0	0	0
212	52	1	1				1	1	0	0	0	3	2	0	36	41	15.1	1.5	42.6	8.8	168.6	0	1	0	0	0	0	0	3	2	0	0	0	0	0	0	0	0	0	0	0	0	0	0	0	1	0	0	0
213	55	0	1	0			0	0	0	0	0	1	1	0		33	3.3	8.2	77	38	40	0	0	0	0	1	0	0	3	2	0	0	0	0	0	0	0	0	0	0	0	0	0	0	1	0	1	0	0
214	57	1	1				1	0	0	0	0	1	1	0	124	67	6.4	1.1	33	18	53	0	0	0	0	0	0	1	3	2	0	0	0	0	0	0	0	0	0	0	0	0	0	0	0	0	0	0	0
215	56	1	1				0	0	0	0	0	1	1	0	61	56	5.1	1.8	48	22	91	1	1	0	0	0	0	1	3	2	0	0	0	0	0	0	0	0	0	0	0	0	0	0	1	1	0	0	0
216	69	1	0				1	0	0	0	0	1	1	0	95	75	29.5	1.9	24	31	89	0	1	0	0	0	0	0	1	2	0	0	0	0	0	0	0	0	0	0	0	0	0	0	0	0	0	0	0
217	65	1	0				1	1	0	1	0	1	1	0	110	27	3.2	1.3	31	19	30	0	0	0	0	0	0	0	1	2	0	0	0	0	0	0	0	0	0	1	0	0	0	0	0	0	0	0	0
218	72	1	1	0	0		1	0	0	0	0	1	1	0	90	22	1.9	9.7	48	35	106	0	1	0	0	0	0	0	1	2	0	0	0	0	0	0	0	0	0	0	0	0	0	0	0	1	0	0	0
219	62	1	1	0			1	0	1	2	0	4	2	0	102	26	2.4	1.2	35	38	117.2	1	1	0	0	0	0	1	1	2	0	0	0	0	0	0	0	0	0	0	0	0	0	0	1	1	0	0	1
220	72	1	0				1	1	0	1	0	2	1	0	61		0.6		14	18	91	0	0	0	0	0	0	0	1	2	0	0	0	0	0	0	0	0	0	0	0	0	0	0	0	0	0	0	0
221	55	1	0	0	0		0	0	0	1	0	3	2	0	116	48	2.5	1.1	32	29	112	1	0	0	0	0	0	0	1	2	0	0	1	0	0	0	0	0	0	0	0	0	0	0	1	0	0	0	0
222	78	1	1				1	1	0	0	0	1	1	1	81	86.4	1.9	2.8	30	15	40	0	0	0	1	0	0	0	1	2	0	0	0	0	0	0	0	0	0	0	0	0	0	0	0	0	0	1	0
223	56	1	1				1	1	1	0	0	1	1	0	85	72	27.8	0.9	39	35	47	0	0	0	0	0	0	0	3	2	0	0	0	0	0	0	0	0	0	0	0	0	0	0	0	0	1	0	0
224	59	1	1	0			1	1	0	0	0		1	0	30	52	111.8	0.9	30	24	27.2	1	0	0	0	1	0	0	3	2	0	0	0	0	0	0	0	1	0	0	0	0	0	0	0	1	0	0	1
225	55	1	1	0			0	0	0	2	0	1	1	0	67	32	3.3	2.2	21.6	29.7	140.6	0	0	0	0	0	0	0	3	2	0	0	0	0	0	0	0	0	0	0	0	0	0	0	1	0	0	0	0
226	69	1	1				0	1	0	0	0	1	1	0	32	60	3.1	4.1	19	20	79	0	0	0	0	0	0	1	1	2	0	0	0	0	0	0	0	0	0	0	0	0	0	0	0	0	1	1	1
227	66	1	0	1			1	1	0	1	0	1	1	1	44	30	7.2	8	31	25	115	0	0	0	0	0	0	0	1	2	0	0	0	0	0	0	0	0	0	0	0	0	0	0	0	0	1	0	0
228	63	1	1	0			1	1	0	0	0	1	1	0	79	75	10	2.3	32	53	79	0	0	0	0	0	0	0	1	2	0	0	0	0	0	0	0	0	0	0	0	0	0	0	1	0	1	0	0
229	59	1	1	0			0	0	0	2	0	3	2	0	71	67	1.4	1.8	76	48	63	0	1	0	0	1	0	0	3	2	0	0	0	0	0	0	0	0	0	0	0	0	0	0	0	0	1	0	1
230	65	1	1				1	0	0	1	1	2	2	0	82	57	1.9	3	17	21	69	0	1	0	0	0	0	0	1	2	0	0	0	0	0	0	0	0	0	0	0	0	0	0	1	1	0	0	0
231	43	1	1	1			0	1	0	0	0	1	1	0	86	64	2.2	0.8	39	20	108	0	1	0	0	0	0	0	3	2	0	0	0	0	0	0	0	0	0	0	0	0	0	0	1	0	0	0	0
232	60	1	1	0			0	1	0	0	0	2	2	0	100.5	42	4.4	2.3	43	33	83	0	1	0	0	0	0	0	1	2	0	0	0	0	0	0	0	0	0	0	0	0	0	0	0	1	0	0	0
233	59	1	1				0	1	0	0	1	3	2	0	42	27	1.96	0.7	66	47	84	0	0	0	0	0	0	0	3	2	0	0	0	0	0	0	0	0	0	0	0	0	0	0	0	1	0	0	1
234	57	1	1				0	0	0	1	0	2	2	0	94	34	3.9	1.6	41	27	40	0	0	0	0	0	0	1	3	2	0	0	0	0	0	0	0	0	0	0	0	0	0	0	0	0	0	0	1
235	52	1	0				1	0	0	0	0	2	2	0	76	27	2.3	1.1	57	47	64.2	1	1	0	0	0	0	0	3	2	0	0	0	0	0	0	0	0	0	0	0	0	0	0	1	1	0	0	0
236	57	1	1				0	1	0	0	0	2	2	0	47	44	6.8	1.8	76	26	45	0	1	0	0	0	0	1	1	2	0	0	0	0	0	0	0	0	0	0	0	0	0	0	1	1	0	0	0
237	42	0	0				1	1	0	0	0	2	1	0	83	51		2	30	20	68	1	0	1	0	0	0	0	3	2	0	0	0	0	0	0	0	0	0	0	0	0	0	0	0	0	0	0	0
238	48	1	0				0	1	0	2	0	2	2	1	62	29	2.3	0.6	32	23	83	0	1	0	0	0	0	0	3	2	0	0	1	0	0	0	0	0	0	0	0	0	0	0	0	0	1	0	0
239	59	1	1	0	0		0	1	0	0	0	2	1	0	66	58	6.3	1.6	30	15	53	0	0	0	0	0	0	0	1	2	0	0	0	0	0	0	0	0	0	0	0	0	0	0	0	0	1	1	0
240	63	1	1				0	1	0	2	0	1	1	0		36		1.7	47	27	143	0	0	0	0	0	0	0	1	2	0	0	0	0	0	0	0	0	0	0	0	0	0	0	0	0	1	0	0
241	66	1	1				1	0	0	0	0	1	1	0	31		1.7		30	29	80.3	0	1	0	0	0	0	0	1	2	0	0	0	0	0	0	0	0	0	0	0	0	0	0	0	0	0	0	0
242	56	0	1				0	1	0	1	0	1	1	0	134	45	14.9	1	32	31	56	0	0	0	0	1	0	0	1	2	0	0	0	0	0	0	0	0	0	0	0	0	0	0	0	0	1	0	0
243	68	1	1				1	1	0	0	0	1	1	0	60	38	29.5	3	145	68	45	0	1	0	0	0	0	0	1	2	0	0	0	0	0	0	1	0	0	0	0	0	1	0	0	1	0	1	1
244	70	1	1	0			0	0	0	1	0	1	1	0	57	121	18.6	2.8	39	29	84	0	1	0	0	0	0	0	1	2	0	0	0	0	0	0	0	0	0	0	0	0	0	0	0	0	1	0	0
245	65	1	0				1	1	0	1	0	1	1	0	95	33	3.8	0.8	42	17	124	0	1	0	0	0	0	0	1	2	0	0	0	0	0	0	0	0	0	0	0	0	0	0	1	1	0	0	0
246	42	1	1	0			0	0	0	0	0	1	1	0	70		2		44	36	160	0	0	0	0	0	0	1	3	2	0	0	0	0	0	0	0	0	0	0	0	0	0	0	0	0	0	0	0
247	71	1	1				0	1	0	2	0	1	1	0	42	47	2.9	1	39	26	140	0	0	1	0	0	0	0	1	2	0	0	0	0	0	0	0	0	0	0	0	0	0	0	0	0	1	0	0
248	57	1	0	1			1	1	0	2	0	1	1	0	129	67	12.9	2.2	44	26	93	0	0	0	0	0	0	0	3	2	0	0	0	0	0	0	0	0	0	0	0	0	0	0	0	0	1	0	0
249	40	0	1				0	0	0	1	0	2	1	0	76	47	24.3	2.9	32	9	39	0	1	0	0	0	0	0	3	2	0	0	0	0	0	0	0	0	0	0	0	0	0	0	0	1	0	0	0
250	56	0	0	0	1		0	1	0	0	0	1	1	0	91	60	8.2	2.3	24	28	112	0	0	0	0	0	0	0	1	2	0	0	0	0	0	0	0	0	0	0	0	0	0	0	1	0	0	0	0
251	59	1	1				0	1	0	0	0	1	1	0	52	30	9.9	2.7	29	35	162	0	0	1	0	0	0	0	3	2	0	0	0	0	0	0	0	0	0	0	0	0	0	0	0	0	1	0	0
252	52	1	1				1	0	0	2	0	1	1	0	77	52	10	2.5	34	18	96	0	0	0	0	0	0	0	3	2	0	0	1	0	0	0	0	0	0	0	0	0	0	0	0	0	0	0	0
253	66	1	1				1	0	0	1	0	3	2	0	41	56	4.2	1.5	24	22	169	0	0	0	0	0	0	0	1	2	0	0	0	0	0	0	0	0	0	0	0	0	0	0	0	1	0	0	1
254	72	1	0				1	1	0	0	0	1	1	0	74	78	5.4	2.5	52	52	2.5	0	0	0	0	0	0	0	1	2	0	0	0	0	0	0	0	0	0	0	0	0	0	0	0	0	0	0	0
255	60	1	1				1	1	0	1	0	1	1	0	79		2.3		29	38	172	0	0	0	0	0	0	0	3	2	0	0	0	0	0	0	0	0	0	0	0	0	0	0	0	0	0	0	0
256	56	1	0				0	0	0	1	0	1	1	0		71		9.7	28	32	32	0	0	0	0	0	0	0	1	2	0	0	0	0	0	0	0	0	0	0	0	0	0	0	0	0	0	0	0
257	56	1	1				0	0	0	1	0	1	1	0	132	52	5.6	3	57	42	106	0	0	0	0	0	0	0	3	2	0	0	0	0	0	0	0	0	0	0	0	0	0	0	0	0	0	0	0
258	62	1	1				1	0	0	0	0	1	1	1	31	44	1.1	1.8	101	69	279	0	0	1	0	0	0	0	1	2	0	0	0	0	0	0	0	0	0	0	0	0	0	0	0	1	1	0	0
259	73	1	1	0			1	1	0	0	0	1	1	0	163	58	1.8	1.6	20	21	151	0	0	1	0	0	0	0	1	2	0	0	0	0	0	0	0	0	0	0	0	0	0	0	1	0	1	0	0
260	42	1	0				0	1	0	1	0	3	2	0	82	53	46.6	7	21.6	23.5	49.3	1	1	0	0	1	0	0	3	2	0	0	0	0	0	0	0	0	0	0	0	0	0	0	0	1	0	0	1
261	58	1	0	0			1	1	0	2	0	2	2	0	66	58	4.1	2.7	11	20	110	0	1	0	0	1	0	0	3	2	0	0	0	0	0	0	0	0	0	0	0	0	0	0	0	0	1	0	1
262	61	1	1				0	0	0	0	0	1	1	0	36	27	1.8	1.6	31	27	102.8	0	0	0	0	0	0	0	1	2	0	0	0	0	0	0	0	0	0	0	0	0	0	0	0	1	0	0	0
263	40	1	0				1	1	0	0	0	3	2	0	43	77	55.8	6.6	59	45	38	1	0	0	0	1	0	0	3	2	0	0	0	0	0	0	0	0	0	0	0	0	0	0	1	0	1	0	1
264	60	1	1				0	0	0	0	0	1	1	0	56	37	39.6	1.5	11	19	35	0	0	0	0	0	0	0	1	2	0	0	0	0	0	0	0	0	0	0	0	0	0	0	0	0	1	0	0
265	69	1	0	1			0	0	0	2	0	2	2	0	124	82	50	2	23	28	109.2	0	0	0	0	0	0	0	1	2	0	0	0	0	0	0	0	0	0	0	0	0	0	0	0	1	0	0	0
266	57	0	1				1	1	0	0	0		1	0	36	19	0.6	1.4	15	19	55	0	0	0	0	0	0	0	3	2	0	0	0	0	0	0	0	0	0	0	0	0	0	0	0	0	1	0	0
267	57	1	0	0			0	1	0	1	0	1	1	1	90	62	5.9	21.4	44	24	147	0	0	0	0	0	0	0	3	2	0	0	0	0	0	0	0	0	0	1	0	0	0	0	0	0	1	0	0
268	66	0	0				1	1	0	0	0	1	1	0	86	33	8.6	5.1	28	22	13	0	0	0	0	0	0	0	1	2	0	0	0	0	0	0	0	0	0	0	0	0	0	0	1	0	0	0	0
269	61	0	1	0			1	1	0	0	0	1	1	0	161	50	18	0.36	33	28	57	0	0	0	0	1	0	0	3	2	0	0	0	0	0	0	0	0	0	0	0	0	0	0	1	0	0	0	1
270	56	0	1				0	1	0	0	0	1	1	0	85		12.5		13	18	30	0	0	0	0	0	0	0	3	2	0	0	0	0	0	0	0	0	0	0	0	0	0	0	0	0	0	0	0
271	44	1	0				1	0	0	2	0	2	2	0	73	40	34	19.1	12	14	29.8	1	0	0	0	1	0	0	1	2	0	0	0	0	0	0	0	0	0	0	0	0	0	0	1	0	0	0	1
272	57	1	0				1	1	0	2	0	1	1	0	21	40	2.2	1.6	33	31	190	0	0	0	0	0	0	1	3	2	0	0	0	0	0	0	0	0	0	0	0	0	0	0	1	0	0	0	0
273	63	1	0				0	0	1	2	1	2	2	0	125	81	0.7		58	37	139	0	0	0	0	0	0	0	1	2	0	0	0	0	0	0	0	0	0	0	0	0	0	0	0	0	1	0	0
274	66	1	1				0	1	0	0	0	1	1	0	53	56	1	1.8	25	23	100	0	0	0	0	0	0	0	1	2	0	0	0	0	0	0	0	0	0	0	0	0	0	0	1	0	0	0	0
275	62	0	0				1	1	0	0	0	1	1	0	35	45	11.8	2.7	27	23	103	0	0	0	0	0	0	1	1	2	0	0	1	0	0	0	0	0	0	0	0	0	0	0	0	0	0	0	0
276	48	1	1				0	0	0	1	0	1	1	0	115	15	18.8	4.3	41	27	65	0	0	0	0	0	0	1	3	2	0	0	0	0	0	0	0	0	0	0	0	0	0	0	0	1	0	0	0
277	60	1	0				1	1	0	0	1	1	1	0	65	65	2	2.1	36	58.1	98	0	1	0	0	0	0	1	3	2	0	0	0	0	0	0	0	0	0	0	0	0	0	0	1	1	0	0	0
278	49	1	1				0	0	0	0	1	3	2	0	89	45	121.8	4.6	60	40	128	0	0	1	0	1	0	0	3	2	0	0	0	0	0	0	0	0	0	0	0	0	0	0	0	0	1	0	1
279	57	0	0	0			1	1	0	0	0	1	1	0	51	47	22	5.5	39.4	20	99	0	0	0	0	0	0	1	3	2	0	0	1	0	0	0	0	0	0	0	0	0	0	0	1	0	1	1	0
280	50	1	0	1			0	1	0	1	1	2	2	0	117	60	40.8	2.8	35	19	266	0	1	0	0	0	0	0	3	2	0	0	0	0	0	0	0	0	0	0	0	0	0	0	0	0	1	0	0
281	43	1	0	1	1		0	0	0	0	1	3	2	0	60	29	33.7	2.2	28	23	88	0	1	0	0	0	0	0	3	2	0	0	0	0	0	0	0	0	0	0	0	0	0	0	0	0	0	0	0
282	66	1	1	0			0	1	0	1	0	1	1	0	112	55	3.2	2.1	35	30	287	0	0	1	0	1	0	0	1	2	0	0	0	0	0	0	0	0	0	0	0	0	0	0	0	1	0	0	0
283	56	1	1	1			1	0	0	2	1	1	1	0	87	93	30.2	1.6				0	0	0	0	0	0	0	3	2	0	0	0	0	0	0	0	0	0	0	0	0	0	0	1	0	0	0	0
284	77	1	0	1			1	1	0	2	1	2	1	0	59	16	25.6	1.3	29	22	70	0	0	1	0	0	0	0	1	2	0	0	0	0	0	0	0	0	0	0	0	0	0	0	1	1	0	0	0
285	65	1	0	0			1	1	0	2	0	1	1	0	46	40	18.1	1.2	21	22	130	0	0	0	0	0	0	0	1	2	0	0	0	0	0	0	0	0	0	0	0	0	0	0	1	0	0	0	0
286	58	1	1				0	0	0	2	0	2	2	0	63	84	1.7	10.2	21	18	118	0	0	0	0	1	0	0	3	2	0	0	0	0	0	0	0	0	0	0	0	0	0	0	0	0	0	0	1
287	52	1	0				0	1	0	0	0	2	2	0	126	54	17	1.2	29	21	66.88	0	0	0	0	0	0	1	3	2	0	0	0	0	0	0	0	0	0	0	0	0	0	0	1	1	0	0	0
288	55	1	0				0	0	0	0	1	1	1	0	118	44	16.6	2.1	30	20	117.3	0	1	0	0	0	0	1	3	2	0	0	0	0	0	0	0	0	0	0	0	0	0	0	1	0	1	0	0
289	55	1	1	0			0	0	0	2	1	2	2	0	81	48	5.6	2.2	30	21	98	1	1	0	0	0	0	0	3	2	0	0	0	0	0	0	0	0	0	0	0	0	0	0	1	1	0	0	0
290	55	1	1	0			0	1	0	0	1	2	2	0	51	37		1.9	51	39	125	0	1	0	0	1	0	0	3	2	0	0	0	0	0	0	0	0	0	0	0	0	0	0	0	0	1	0	0
291	64	1	1	1			0	1	0	1	0	2	1	0	57	43	4.9	35.5	86	68	127.5	0	0	0	0	0	0	0	1	2	0	0	0	0	0	0	0	0	0	0	0	0	0	0	1	0	1	0	0
292	75	1	1	0			0	1	0	0	0		1	0	95	53	42.2	12.4	26	22	39	0	0	0	0	0	0	0	1	2	0	0	0	0	0	0	0	0	0	0	0	0	0	0	0	1	0	0	1
293	60	1	1	0	0		1	1	0	0	0	2	2	0	61	52	32.4	2.9	17	22	97	0	1	0	0	1	0	0	3	2	0	0	0	0	0	0	0	0	0	0	0	0	0	0	1	1	0	0	1
294	50	1	0				0	1	0	0	1	1	1	0	62	73	6.2	6.1	56	34	256	0	0	0	0	0	0	1	3	2	0	0	0	0	0	0	0	0	0	0	0	0	0	0	0	0	0	0	0
295	77	1	1				0	1	0	0	0	1	1	0	36	28	4.6	1.5	38	21	112	0	0	1	0	0	0	0	1	2	0	0	0	0	0	0	0	0	0	0	0	0	0	0	1	1	0	0	0
296	62	1	0				0	0	1	0	0	1	1	0	92	65	1.5	8.6	22	16	78	0	1	0	0	0	0	0	1	2	0	0	0	0	0	0	0	0	0	0	0	0	0	0	0	1	0	0	1
297	51	1	1	1			0	0	0	0	0	1	1	0	37	23	2.2	2.1	31	25	96	0	0	0	0	0	0	0	3	2	0	0	0	0	0	0	0	0	0	0	0	0	0	0	0	1	0	0	0
298	51	0	1	1			1	1	1	0	0	1	1	0	58	45	2.5	1.4	26	20	86	0	0	1	0	0	0	0	3	2	0	0	0	0	0	0	0	0	0	0	0	0	0	0	1	1	0	0	0
299	48	1	0	0			0	0	1	2	1	2	2	0	90		89.4	3.7	53	35	94	0	1	0	0	1	0	0	3	2	0	0	0	0	0	0	0	0	0	0	0	0	0	0	0	1	0	0	1
300	60	1	0				0	0	0	1	1	1	1	0	77	24	48.5	3.6	43	26	141	0	1	0	0	0	0	0	3	2	0	0	0	0	0	0	0	0	0	0	0	0	0	0	0	1	0	0	0
301	58	1	0				1	1	0	0	0	1	1	0	97	24	2.7	1.9	26	23	205	0	0	0	0	0	0	0	3	2	0	0	0	0	0	0	0	0	0	0	0	0	0	0	0	1	0	0	0
302	70	0	1				0	0	1	0	1	2	2	0	70	57	2.3	2.7	44.8	33	57.5	1	0	0	0	1	0	0	1	2	0	0	0	0	0	0	0	0	0	0	0	0	0	0	1	0	0	0	1
303	62	0	0	0			0	1	0	0	0		1	0	115	41	3.2	1.7	24	25	51	0	0	1	0	0	0	0	1	2	0	0	0	0	0	0	0	0	0	0	0	0	0	0	0	1	0	0	0
304	60	1	1				1	1	0	1	0	1	1	0	33	68	3	1.2	42	35	98	0	0	1	0	0	0	0	3	2	0	0	0	0	0	0	0	0	0	0	0	0	0	0	0	0	1	0	0
305	67	1	0	1			0	0	0	2	1	1	1	0	75	28	4	2.6	33	25	144	0	0	0	0	0	0	0	3	2	0	0	0	0	0	0	0	0	0	0	0	0	0	0	0	0	0	0	0
306	59	1	0				1	0	0	1	1	2	2	0	61	36	158.6	1.6	84	74	63	0	1	0	0	1	0	0	3	2	0	0	0	0	0	1	0	0	0	0	0	0	0	0	0	1	0	0	1
307	48	0	0	0			1	1	0	0	0	1	1	0	116	28	16.4	4.5	53	26	58	0	0	1	0	0	0	0	3	2	0	0	0	0	0	0	0	0	0	0	0	0	0	0	1	1	0	0	0
308	54	0	0				0	1	0	0	0	2	1	0	71	84	6	4.5	45	29	60	0	1	0	0	0	0	0	3	1	0	0	0	0	0	0	0	0	0	0	0	0	0	0	0	0	0	0	0
309	60	1	1				0	0	0	2	1	3	2	0	49	44	17.2	1.5	14	20	107	0	1	0	0	1	0	0	3	1	0	0	0	0	0	0	0	0	0	0	0	0	0	0	0	0	0	0	1
310	74	1	1	0			0	0	0	0	0	1	1	0	97	63	2.4	0.6	11	15	77	0	1	0	0	0	0	0	1	2	0	0	0	0	0	0	0	0	0	0	0	0	0	0	0	0	0	0	0
311	61	1	1				1	1	0	0	0	1	1	0	36	55	1.9	1.3	98	70	89	0	0	0	0	0	0	0	3	2	0	0	0	0	0	0	0	0	0	0	0	0	0	0	1	0	0	0	0
312	45	1	0	1			1	0	0	0	0	3	2	0		69	42	1.3	25	24	75	0	0	0	0	1	0	0	3	2	0	0	0	0	0	0	0	0	0	0	0	0	0	0	0	0	0	0	1
313	56	1	1				0	0	0	0	0	3	2	0	78		3.6					0	0	0	0	0	0	0	1	2	0	0	0	0	0	0	0	0	0	0	0	0	0	0	0	0	0	0	0
314	61	1	1				1	1	0	1	0	2	2	0	86	31	60.3	2.2	26	22	61	0	0	1	0	1	0	1	3	1	0	0	0	0	0	0	0	0	0	0	0	0	0	0	0	0	0	0	0
315	60	1	1				0	0	0	0	0	1	1	0	71	62	3.6	1.4	94	61	157	0	1	0	0	0	0	0	3	2	0	0	0	0	0	0	0	0	0	0	0	0	0	0	0	0	1	0	0
316	72	1	1				1	1	0	0	0	3	2	0	90	76	46.2	4.3	32.4	29.1	102.7	0	0	0	0	1	0	0	1	2	0	0	0	0	0	0	0	0	0	0	0	0	0	0	0	1	0	0	1
317	62	1	0				1	1	0	0	1	2	2	0	46	32	4.8	1.6	33	23	66	0	0	0	0	1	0	0	3	1	0	0	0	0	0	0	0	0	0	0	0	0	0	0	0	0	0	1	0
318	55	1	0	1			0	0	0	0	0	1	1	0	51	32	12.5	2.1				0	0	0	0	0	0	0	1	2	0	0	0	0	0	0	0	0	0	0	0	0	0	0	0	0	0	0	0
319	58	1	1				1	1	0	1	0	2	2	0	120	106	3.6	7.5	39.2	41.8	96.7	0	0	0	0	0	0	0	3	2	0	0	0	0	0	0	0	0	0	0	0	0	0	0	0	0	0	0	0
320	61	1	1				0	0	0	0	1	3	2	0	97	22	97	1.3				0	0	0	0	0	0	0	1	2	0	0	0	0	0	0	0	0	0	0	0	0	0	0	0	0	0	0	0
321	45	1	1	0			1	0	0	0	1	2	2	0	74	31	5.6	1.7	40	20	75	0	1	0	0	0	0	0	3	2	0	0	0	0	0	0	0	0	0	0	0	0	0	0	0	1	0	0	1
322	47	1	1	0			0	1	0	0	1	1	1	0	55	25	13.5	2.9				0	0	0	0	0	0	0	1	2	0	0	0	0	0	0	0	0	0	0	0	0	0	0	0	0	0	0	0
323	55	1	1	0			0	0	0	0	0	1	1	0	60	29	2.2	2.6	55	33	56	0	1	0	0	0	0	0	3	2	0	0	0	0	0	0	0	0	0	0	0	0	0	0	1	0	0	0	0
324	75	1	0	1			0	0	0	0	1	2	2	0	159	41	156.9	1.6	14	21	55	0	0	0	0	1	0	0	1	1	0	0	0	0	0	0	0	0	0	0	0	0	0	0	0	1	0	0	1
325	71	1	1	0			0	1	0	0	0	1	1	0	64	34	17.7	6.2	19	26	42	0	0	0	0	0	0	0	1	2	0	0	0	0	0	0	0	0	0	0	0	0	0	0	1	0	0	0	0
326	53	1	1				0	1	0	1	0	1	1	0	57	29	8.3	2.8	45	58	21.3	0	0	0	0	0	0	0	3	2	0	0	0	0	0	0	0	0	0	0	0	0	0	0	0	0	1	0	0
327	52	1	0	1			0	0	0	2	0	2	2	0	52	44	102	3.7	29	28	117	0	1	0	0	0	0	1	3	2	0	0	0	0	0	0	0	0	0	0	0	0	0	0	0	0	0	0	1
328	57	1	1				0	0	0	0	0	1	1	0	132	52	5.4	1.2	49	22	98	0	0	0	1	0	0	0	3	2	0	0	0	0	0	0	0	0	0	0	0	0	0	0	1	0	0	0	0
329	60	1	0				1	1	0	0	0		1	0	73	34	2.6	2.4				0	0	0	0	0	0	0	1	2	0	0	0	0	0	0	0	0	0	0	0	0	0	0	0	0	0	0	0
330	50	1	0				1	1	0	1	1	1	1	0	77	99	163	2.4	52	45	56	0	0	0	0	1	0	0	3	2	0	0	0	0	0	0	0	0	0	0	0	0	0	0	1	0	0	0	0
331	45	1	1	0			0	0	0	2	0		1	0	148	38	4.8	2				0	0	0	0	0	0	0	1	2	0	0	0	0	0	0	0	0	0	0	0	0	0	0	0	0	0	0	0
332	67	1	1	0			0	0	0	0	1	1	1	0	80	29	24.6	2.3				0	0	0	0	0	0	0	1	1	0	0	0	0	0	0	0	0	0	0	0	0	0	0	0	0	0	0	0
333	58	1	1	0			0	0	0	0	0	1	1	0	154	41	4.1	1.4	35	30	170	0	0	0	0	0	0	1	3	2	0	0	0	0	0	0	0	0	0	0	0	0	0	0	1	0	0	0	0
334	50	1	0				0	0	0	0	0	1	1	0	77	34	1.9	2	33	28	88	0	0	0	1	0	0	0	3	2	0	0	0	0	0	0	0	0	0	0	0	0	1	0	0	0	0	1	0
335	62	1	1				0	0	0	0	1	2	1	0	48	46	17	3	28	21	76	1	0	0	0	0	0	1	3	2	0	0	0	0	0	0	0	0	0	0	0	0	0	0	1	1	0	0	0
336	77	1	1	1			1	1	0	1	0	1	1	0	60	38	1.9	2	20	24	52	0	0	0	0	0	0	0	1	2	0	0	0	0	0	0	0	0	0	0	0	0	0	0	0	0	1	1	0
337	47	1	0				1	1	0	1	0	1	1	0	89	35	11.5	1.1	23	28	152	0	0	0	0	0	0	0	3	1	0	0	0	0	0	0	0	0	0	0	0	0	0	0	0	0	0	0	0
338	69	1	1				0	1	0	0	0	1	1	0	23	98	1.9	5	37	16	73	0	0	0	0	0	0	1	1	2	0	0	0	0	0	0	0	0	0	0	0	0	0	0	1	0	1	0	0
339	69	1	1	1	0		0	1	0	1	0	1	1	0	55	21	2.6	1.4	41	35	77	0	0	1	0	0	0	0	1	2	0	0	0	0	0	0	0	0	0	0	0	0	0	0	1	0	1	0	0
340	57	1	1				0	1	0	0	0	1	1	1	43		1.7		50.9	29.7	88	0	0	0	0	0	0	0	3	2	0	0	0	0	0	0	0	0	0	0	0	0	0	0	1	0	0	0	0
341	74	1	1				0	1	0	1	0	2	2	0	111	28	12.6	1.3	26	30	129	0	0	0	0	1	0	1	1	1	0	0	0	0	0	0	0	0	0	0	0	0	0	0	0	0	0	0	0
342	56	1	0				0	0	0	2	0	2	2	0	64	43	7.7	1.6	41	33	82	0	1	0	0	1	0	0	3	1	0	0	0	0	0	0	0	0	0	0	0	0	0	0	0	0	0	0	1
343	67	1	1	1	1		0	0	0	1	0	1	1	0	44	61	3	3.2	24	21	103	0	0	0	1	0	0	0	3	1	0	0	0	0	0	0	0	0	0	0	0	0	0	0	0	0	0	0	0
344	55	1	1				1	1	0	2	1	1	1	0	89	56	2.7	0.6	35	28	116.7	0	0	0	0	0	0	1	3	1	0	0	0	0	0	0	0	0	0	0	0	0	0	0	1	0	0	0	0
345	55	0	0	0			0	1	0	0	0	3	2	0	81	41	33.2	1.6	12	16	36	0	0	0	0	1	0	0	3	2	0	0	0	0	0	0	0	0	0	0	0	0	0	0	1	0	1	1	1
346	70	1	0	0			1	1	0	0	0	1	1	0	66	38	31.3	2.3				0	0	0	0	0	0	0	1	1	0	0	0	0	0	0	0	0	0	0	0	0	0	0	0	0	0	0	0
347	50	1	0				0	0	0	1	0	1	1	0	70	71	57	1.1	41	31	89	0	0	0	0	0	0	1	3	2	0	0	0	0	0	0	0	0	0	0	0	0	0	0	0	1	0	0	0
348	56	1	0				0	0	0	0	0	1	1	0	81	73	1.5	1.7	52	42	180	0	0	0	1	0	0	0	3	1	0	0	0	0	0	0	0	0	0	0	0	0	1	0	0	1	0	0	0
349	55	1	1				0	1	0	2	0	2	2	0	46	101	2.3	1.7				0	0	0	0	0	0	0	1	2	0	0	0	0	0	0	0	0	0	0	0	0	0	0	0	0	0	0	0
350	64	0	1	1			1	1	0	0	0	4	2	0	94	36	4.9	1.8				0	0	0	0	0	0	0	1	2	0	0	0	0	0	0	0	0	0	0	0	0	0	0	0	0	0	0	0
351	60	1	1	0			0	0	0	0	0	2	2	0	48	27	3.1	6.3	47	39	94	0	0	0	0	1	0	0	3	1	0	0	0	0	0	0	0	0	0	0	0	0	0	0	0	0	0	0	1
352	49	1	0				0	0	0	1	0		1	0	50	72	16.1	1.3	19	33	76	1	1	0	0	0	0	0	3	2	0	0	1	0	0	1	0	0	0	0	0	0	0	0	0	0	0	0	0
353	74	1	0				0	1	0	1	0	2	1	0	25	41	17.6	1.4	35	17	42	0	0	0	0	0	0	0	1	2	0	0	0	0	0	0	0	0	0	0	0	0	0	0	0	0	0	1	0
354	65	0	1				1	1	0	0	0	3	2	0	61	52	17.9	1.7				0	0	0	0	0	0	0	1	1	0	0	0	0	0	0	0	0	0	0	0	0	0	0	0	0	0	0	0
355	81	1	0	1			0	0	0	0	0	3	2	0	89	95	13.1	6	37	32	121	0	1	0	0	1	0	0	1	1	0	0	0	0	0	0	0	0	0	0	0	0	0	0	0	0	0	0	1
356	63	1	0	0			0	1	0	1	0	2	2	0	76	61	103.9	2.2				0	0	0	0	0	0	0	1	2	0	0	0	0	0	0	0	0	0	0	0	0	0	0	0	0	0	0	0
357	45	1	0	1			0	1	0	1	0	2	2	0	159	86	45.7	1.3	19	17	80	0	1	0	0	0	0	0	3	2	0	0	0	0	0	0	0	0	0	0	0	0	0	0	0	1	0	0	0
358	61	1	0				1	1	1	0	1	2	1	0	31	52	25.8	10.7	22	17	137	0	1	0	0	0	0	0	3	1	0	0	0	0	0	0	0	0	0	0	0	0	0	0	0	1	0	0	0
359	60	1	1	0			1	1	0	0	0	3	2	0	67		78.4	3.3	51	42	135	0	1	0	0	0	0	0	3	1	0	0	1	0	0	0	0	0	0	0	0	0	0	0	0	0	0	0	1
360	67	1	0	0	1		0	0	0	0	1	2	1	0	68	47	22.5	1.7	34	19	83	0	0	0	0	1	0	0	3	2	0	0	0	0	0	0	0	0	0	0	0	0	0	0	0	1	0	0	1
361	59	1	1				0	1	0	0	0	1	1	0	74	42	4.2	1.8	22	23	90	0	0	1	0	0	0	0	3	2	0	0	0	0	0	0	0	0	0	0	0	0	0	0	0	0	1	0	0
362	55	1	1				0	1	0	0	1	3	2	0	51	33	26.7	1.7	20	48	56	0	0	0	0	1	0	0	3	1	0	0	0	0	0	0	0	0	0	0	0	0	0	0	0	1	0	0	1
363	57	1	1				0	0	0	0	1	2	2	0	53	44	59.3	2.4	12.4	8.6	105	0	1	0	0	0	0	0	3	2	0	0	0	0	0	0	0	0	0	0	0	0	0	0	0	1	0	0	1
364	74	1	1				0	1	0	1	0	1	1	0	102	72	6.9	1.6	30	15	86	0	0	0	0	0	0	0	1	1	0	0	0	0	0	1	0	0	0	0	0	0	0	0	0	0	1	0	0
365	43	1	1				0	1	0	0	0	1	1	0	129	48	13.9	23.1	29	26	35.5	0	0	0	0	0	0	0	3	1	0	0	0	0	0	0	0	0	0	0	0	0	0	0	0	0	0	0	0
366	53	1	1	0			0	0	0	0	0		1	0	60	38	8	2.6	70.2	55.6	87.3	0	0	0	0	0	0	1	3	1	0	0	0	0	0	0	0	0	0	0	0	0	0	0	1	0	1	0	0
367	60	0	1	1			1	1	0	0	0	3	2	0	72		1.7		32	25	28	0	0	0	1	1	0	0	3	1	0	0	0	0	0	0	0	0	0	0	0	0	0	0	0	0	1	0	1
368	53	1	0				0	1	0	1	0	1	1	0	43	63	2.5	6.5	32.6	37.9	127.8	0	1	0	0	0	0	0	3	2	0	0	0	0	0	0	0	0	0	0	0	0	0	0	0	0	0	0	0
369	42	1	1	1			0	1	0	2	1	1	1	0	146	63	6	6.2	78	53	40	0	1	0	0	1	0	1	3	2	0	0	0	0	0	0	0	0	0	0	0	0	0	0	0	1	0	0	0
370	59	0	0				1	1	0	0	0	2	1	0	103	46	2.2	3.4	33	20	58	0	0	0	0	0	0	1	3	1	0	0	0	0	0	0	0	0	0	0	0	0	0	0	1	0	1	0	0
371	56	1	1	1			0	0	0	2	0	1	1	0	139	52	2.8	2	44	43	148	0	0	0	0	0	0	0	3	2	0	0	0	0	0	0	0	0	0	0	0	0	0	0	0	0	0	0	0
372	74	1	1				1	1	0	0	0	1	1	0	56	25	9	1.4	21	40	98	0	0	0	0	0	0	0	1	2	0	0	0	0	0	0	0	0	0	0	0	0	0	0	0	0	1	1	0
373	46	1	1				1	1	0	1	0	1	1	0	56	60	1.8	1.9	49.4	27.9	67.8	0	1	0	0	0	0	0	3	1	0	0	0	0	0	0	0	0	0	0	0	0	0	0	1	1	0	0	0
374	66	1	0				0	0	0	2	0	4	2	0	90	106	22.5	2.9	45	42	58	0	0	0	0	1	0	0	3	1	0	0	0	0	0	0	0	0	0	0	0	0	0	0	0	0	0	0	1
375	45	0	1	0			0	1	0	0	0	1	1	0	98	61	2.3	2	51	45	184	0	0	0	0	0	0	0	3	2	0	0	0	0	0	0	0	0	0	0	0	0	0	0	1	0	0	0	0
376	46	1	1	1			0	1	0	2	0	1	1	0	119	135	10.2	27.8	34	27	93	0	0	0	0	0	0	0	3	2	0	0	0	0	0	0	0	0	0	0	0	0	0	0	1	0	0	0	0
377	67	1	0	1			1	1	0	0	0	1	1	0	88	60	72.2	1.3	10	14	79	0	0	0	0	0	0	1	3	1	0	0	0	0	0	0	0	0	0	0	0	0	0	0	1	1	1	1	0
378	58	1	1				1	1	0	0	1	3	2	0	64	51	60.9	1.3	36	29	118	0	1	0	0	1	0	0	3	2	0	0	0	0	0	0	0	0	0	0	0	0	0	0	0	1	0	0	1
379	74	1	1				0	0	0	0	1	3	2	0	38		7.1		28	26	49	0	0	0	1	1	0	0	1	1	0	0	0	0	0	0	0	0	0	0	0	0	0	0	0	0	0	0	1
380	63	1	1				0	0	0	1	0	1	1	0	115	54	15.4	2.3	20.61	18.08	70.3	0	0	0	1	0	0	0	3	1	0	0	0	0	0	0	0	0	0	0	0	0	0	0	0	0	0	0	0
381	65	1	1				1	1	0	0	0	1	1	0	56	54	4	0.41				0	0	0	0	0	0	0	1	1	0	0	0	0	0	0	0	0	0	0	0	0	0	0	0	0	0	0	0
382	77	1	1				1	1	0	0	0	1	1	0	77	51	17.2	2.4	45	42	116	0	0	0	0	1	0	0	1	1	0	0	0	0	0	0	0	0	0	0	0	0	0	0	0	0	0	0	1
383	58	1	1				1	1	0	2	0	1	1	0	67	34	16.1	1.6	48	42	331	0	0	0	0	0	0	0	3	2	0	0	0	0	0	0	1	0	0	0	0	0	0	0	0	0	1	0	0
384	56	1	1				1	0	0	0	0	1	1	0	60	43	10.1	2.7				0	0	0	0	0	0	0	1	1	0	0	0	0	0	0	0	0	0	0	0	0	0	0	0	0	0	0	0
385	49	0	0	1			1	1	0	1	0	1	1	0	113	76	6	1.1	30	15	50	0	0	0	0	0	0	1	3	1	0	0	0	0	0	1	0	0	0	0	0	0	0	0	0	0	0	1	0
386	30	1	1				0	0	0	0	0	1	1	0	71	38	1.9	1.2	62	30	198.7	0	1	0	0	0	0	0	3	1	0	0	0	0	0	1	0	0	0	0	0	0	0	0	0	1	0	0	0
387	65	1	1				1	1	0	0	0	2	2	0	109	67	11	2.8	17	27	160	0	0	0	0	1	0	1	3	1	0	0	0	0	0	0	0	0	0	0	0	0	0	0	0	0	1	0	1
388	64	1	0	1			1	1	0	0	0	1	1	0	57	101	2.3	3.3	27	20	18	0	0	0	0	0	0	0	3	1	0	0	0	0	0	0	0	0	0	0	0	0	0	0	0	1	0	0	0
389	67	1	1	1			1	1	0	2	0		1	1	91	47	3.2	1.3	30	44	98.7	0	0	0	0	0	0	1	1	1	0	0	0	0	0	0	0	0	0	0	0	0	0	0	1	0	0	0	0
390	58	1	0				1	0	0	0	1	2	2	0	73	38	11.2	1.7	23	21	95	0	1	0	0	1	0	0	3	1	0	0	0	0	0	0	0	0	0	0	0	0	0	0	0	1	0	0	1
391	52	1	1	0	0		1	0	0	2	0	1	1	0	54	34		0.7	52	18	85	0	1	0	0	0	0	0	3	1	0	0	0	0	0	0	0	0	0	0	0	0	0	0	0	1	0	0	0
392	65	1	1				1	1	0	0	0	3	2	0	27	64	3.1	1.7	22	28	101.2	1	1	0	0	0	0	0	3	1	0	0	1	0	0	0	0	0	0	0	0	0	0	0	0	0	0	0	1
393	50	0	0				0	1	0	0	0		1	0	140	51	1	4.2	26	21	258	0	0	0	0	0	0	0	1	1	0	0	0	0	0	0	0	0	0	0	0	0	0	0	0	0	1	0	0
394	57	1	0	1			1	0	0	0	0	1	1	0	45	49	3.5	3.6				0	0	0	0	0	0	0	1	1	0	0	0	0	0	0	0	0	0	0	0	0	0	0	0	0	0	0	0
395	56	1	0	1			0	1	0	0	1	2	1	0	88	90	11.9		18	12	101.1	0	0	0	0	0	0	0	3	1	0	0	0	0	0	0	0	0	0	0	0	0	0	0	1	0	1	0	0
396	47	1	1	0			0	0	0	0	0	3	2	0	159		57.4		52	30	116.5	0	1	0	0	0	0	0	3	1	0	0	0	0	0	0	0	0	0	0	0	0	0	0	0	1	0	0	0
397	64	1	0				1	1	0	0	0	1	1	0	74	47	5	0.8	31.6	75.3	167.9	0	0	0	0	0	0	0	1	1	0	0	0	0	0	0	0	0	0	0	0	0	0	0	0	0	0	0	0
398	60	1	1	1	1		1	0	0	0	0	1	1	0	40	44	2.1	5.4	26.7	36.4	272	0	0	0	1	0	0	0	3	1	0	0	0	0	0	0	0	0	0	0	0	0	0	0	0	0	0	0	0
399	72	1	0				1	1	0	2	0	1	1	0	98		4		39	22	36	0	0	0	0	0	0	1	1	1	0	1	0	0	0	0	0	0	0	0	0	0	0	0	0	0	0	0	0
400	56	1	0	1	1		0	0	0	0	0	1	1	0	84	29	22.2	5.4	28	14	99	0	1	0	0	0	0	0	3	2	0	0	0	0	0	0	0	0	0	0	0	0	0	0	0	0	0	0	0
401	50	1	0	0	1		0	0	0	0	0		1	0	45	63	5.1	2.3				0	0	0	0	0	0	0	1	1	0	0	0	0	0	0	0	0	0	0	0	0	0	0	0	0	0	0	0
402	48	1	0	0			1	0	0	0	1	2	2	0	145	78	9.5	3.5	43	19	50	0	1	0	0	0	0	0	3	1	0	0	0	0	0	0	0	0	0	0	0	0	0	0	1	0	0	0	0
403	59	1	1				0	1	0	0	1	2	1	0	88	148	20	9.5	42	20	121	0	0	1	0	0	0	0	3	2	0	0	1	0	0	0	0	0	0	0	0	0	0	0	1	1	0	0	0
404	60	1	0				0	0	0	0	1	2	2	0	97	53	77.3	1.9	58	31		0	0	0	0	1	0	0	3	1	0	0	0	0	0	0	1	0	0	0	0	0	0	0	0	0	0	0	1
405	57	1	0	0			1	0	0	1	0	1	1	0	122	34	56.2	1.7	49	40	271	0	0	0	0	1	0	0	3	1	0	0	0	0	0	0	0	0	0	0	0	0	0	0	0	0	1	0	0
406	74	1	0				0	0	0	2	0	1	1	0	63	54	2	1.6	19	24	193	0	0	0	0	0	0	0	1	1	0	0	0	0	0	0	0	0	0	0	0	0	0	0	0	0	0	0	0
407	50	1	0				0	0	0	0	0	2	2	0	100	51	50.9	2.2	14	16	154	0	1	0	0	0	0	0	3	2	0	0	0	0	0	0	0	0	0	0	0	0	0	0	0	1	0	0	0
408	60	1	1	1	1		1	1	0	0	0	3	2	0	59	79	11.6	4.7	47	39	103.9	0	0	0	0	1	0	0	3	1	0	0	0	0	0	0	0	0	0	0	0	0	0	0	0	0	0	0	1
409	45	1	1				0	0	0	1	1	1	1	0	41	51	2.9	1.9				0	0	0	0	0	0	0	1	1	0	0	0	0	0	0	0	0	0	0	0	0	0	0	0	0	0	0	0
410	65	0	1				0	1	0	0	1	2	2	0		73	70.2	1.3				0	0	0	0	0	0	0	1	2	0	0	0	0	0	0	0	0	0	0	0	0	0	0	0	0	0	0	0
411	62	1	0	1			1	1	0	0	0	1	1	0	76	57	32.3	1.9	35.9	35.7	116.8	0	0	0	0	0	0	0	3	2	0	0	0	0	0	0	0	0	0	0	0	0	0	0	0	0	1	0	0
412	63	1	1	1	0		1	1	0	0	0	1	1	0	62	105	2.9	2	39	24	68	0	1	0	0	0	0	0	3	1	0	0	0	0	0	0	0	0	0	0	0	0	0	0	0	1	0	0	0
413	57	1	1	1	1		0	0	0	0	0	1	1	0	56	66	2	3.8	55	26	88	0	0	0	0	0	0	0	3	1	0	0	0	0	0	0	0	0	0	0	0	0	0	0	0	0	0	0	0
414	73	1	0	0			1	0	0	0	1	2	1	0	137	53	34.2	2.1	17	24	39	0	0	0	0	1	0	0	1	1	0	0	0	0	0	0	0	0	0	0	0	0	0	0	0	0	0	0	1
415	51	1	1				0	1	0	0	0	1	1	0	92	73	65.1	1.9	28	24	62	0	0	0	0	0	0	0	3	1	0	0	0	0	0	0	0	0	0	0	0	0	0	0	0	0	0	1	0
416	39	1	1				1	1	0	0	0		1	0	46	48	7	0.02	35	23	284	0	0	0	0	1	0	1	3	1	0	0	0	0	0	0	0	0	0	0	0	0	0	0	0	1	0	0	1
417	42	1	1	1			0	0	0	0	1	2	2	0	48	45	39.6	3.2	22	18	182	0	1	0	0	1	0	0	3	1	0	0	0	0	0	0	0	0	0	0	0	0	0	0	0	1	0	0	0
418	62	1	0				0	1	0	0	0		1	0	42	74	3.2	1.8	75	60	65	0	0	0	0	0	0	0	3	1	0	0	0	0	0	0	0	0	0	0	0	0	0	0	1	0	1	1	0
419	70	1	0				1	1	0	0	1	2	1	0	36		20		46	41	98	0	1	0	0	1	0	0	1	2	0	0	0	0	0	0	0	0	0	0	0	0	0	0	0	1	0	0	0
420	60	0	0				1	1	0	0	1	2	2	0	76	53	83.1	2.1				0	0	0	0	0	0	0	1	2	0	0	0	0	0	0	0	0	0	0	0	0	0	0	0	0	0	0	0
421	62	1	1				0	1	0	0	1	3	2	0	91	61	20.6	1.5	15	23	157	0	1	0	0	0	0	1	3	1	0	0	0	0	0	0	0	0	0	0	0	0	0	0	0	0	1	0	1
422	46	1	1				1	0	0	0	1	1	1	0	90	69	5.2	3.9				0	0	0	0	0	0	0	1	1	0	0	0	0	0	0	0	0	0	0	0	0	0	0	0	0	0	0	0
423	55	1	1	1			1	1	0	0	0	2	1	0	81	37	3.4	4.9	23	25	38.9	0	0	0	0	0	0	1	3	1	0	0	0	0	0	0	0	0	0	0	0	0	0	0	1	0	0	0	0
424	56	1	0	0	1		1	0	0	2	1	2	2	0	87	60	2.1	5.2	16	18	27	0	0	1	0	0	0	1	3	1	0	0	0	0	0	0	0	0	0	0	0	0	0	0	0	0	1	0	0
425	60	1	1	1			0	1	0	0	0	3	2	0	63	48	5.5	1.6	20	21	74	0	1	0	0	1	0	0	3	1	0	0	0	0	0	0	0	0	0	0	0	0	0	0	0	0	1	0	1
426	64	1	1				0	0	0	2	0	1	1	1	42	53	2.4	5.2	49	27	94	0	0	0	0	1	0	1	3	1	0	0	0	0	0	0	0	0	0	0	0	0	0	0	1	0	0	0	0
427	52	1	1				1	1	0	1	0	1	1	0	79	70	4.8	2.6				0	0	0	0	0	0	0	1	1	0	0	0	0	0	0	0	0	0	0	0	0	0	0	0	0	0	0	0
428	73	1	0	0			0	1	0	2	1		1	0	50	72	5.6	2.7	26	25	98	0	0	0	0	1	0	0	1	1	0	0	0	0	0	0	0	0	0	0	0	0	0	0	0	0	0	0	0
429	43	1	0				0	1	0	0	0	1	1	0	117	46	11	1.8	59	46	48	0	0	0	0	0	0	0	3	1	0	0	0	0	0	1	0	0	0	0	0	0	0	0	1	0	0	0	0
430	52	1	0				0	1	0	0	1	2	2	0	124	95	16.7	0.37				0	0	0	0	0	0	0	1	1	0	0	0	0	0	0	0	0	0	0	0	0	0	0	0	0	0	0	0
431	58	1	0	1			1	1	1	1	0	3	2	0	38	74	14.1	1.7	24.5	21.8	34.6	0	1	0	0	0	0	0	3	1	0	0	1	0	0	0	0	0	0	0	0	0	0	0	0	1	0	0	1
432	62	1	0				1	1	0	1	1	3	2	0	31	16	23.6	1.7				0	0	0	0	0	0	0	1	2	0	0	0	0	0	0	0	0	0	0	0	0	0	0	0	0	0	0	0
433	46	1	0				0	1	0	0	1	2	1	0	45	54	69.5	2.6	97	51	104	0	1	0	0	0	0	0	3	1	0	0	0	0	0	0	0	0	0	0	0	0	0	0	0	1	0	0	0
434	60	1	1				1	0	0	0	0	1	1	0		38		1.1	30.9	36.2	83.7	0	0	0	1	0	0	0	3	1	0	0	0	0	0	0	0	0	0	0	0	0	0	0	0	0	1	0	1
435	75	1	0	0	0		0	1	0	0	0	2	1	0	9	57	29.4	2				0	0	0	0	0	0	0	1	1	0	0	0	0	0	0	0	0	0	0	0	0	0	0	0	0	0	0	0
436	58	0	0				0	0	0	0	1	2	2	0	66	48	176.1	1.6				0	0	0	0	0	0	0	1	1	0	0	0	0	0	0	0	0	0	0	0	0	0	0	0	0	0	0	0
437	61	1	1				1	1	0	0	0	1	1	0	43	91	10.9	7				0	0	0	0	0	0	0	1	1	0	0	0	0	0	0	0	0	0	0	0	0	0	0	0	0	0	0	0
438	58	0	1				0	0	0	0	1	2	2	0	66	49	176.1	1.6	25	26	73	0	0	0	0	1	0	0	3	1	0	0	0	0	0	0	0	0	0	0	0	0	0	0	0	1	0	0	1
439	45	1	0				0	1	0	0	0	1	1	0	104	36	2	2	56	40	368	0	0	1	0	1	0	0	3	1	0	0	0	0	0	0	0	0	0	0	0	0	0	0	0	0	1	0	0
440	55	0	0				0	0	0	0	0	3	2	0	147	74	212.8	4.9	16	20	62	0	0	0	0	0	0	1	3	1	0	0	0	0	0	0	0	0	0	0	0	0	0	0	0	0	0	0	0
441	59	1	1				1	0	0	0	0	2	2	0	52	48	19.7	1.5	22	17	91	1	0	0	0	0	0	0	3	1	0	0	0	0	0	0	0	0	0	0	0	0	0	0	1	0	0	0	1
442	74	1	0				0	1	0	0	1	1	1	0	55	47	18.7	1.3	33	38	80	0	0	0	0	1	0	1	1	1	0	0	0	0	0	0	0	0	0	0	0	0	0	0	0	0	0	0	0
443	38	1	1				1	0	0	0	0	1	1	0	62	32	14.4	2.7				0	0	0	0	0	0	0	1	1	0	0	0	0	0	0	0	0	0	0	0	0	0	0	0	0	0	0	0
444	51	1	1				0	0	0	0	1		1	0	144	48	15.6	3.9				0	0	0	0	0	0	0	1	1	0	0	0	0	0	0	0	0	0	0	0	0	0	0	0	0	0	0	0
445	51	1	1				0	1	0	2	0	1	1	0	46	73.8	6.2	1.6	57	29	107	0	0	0	0	0	0	0	4	1	0	0	0	0	0	0	0	0	0	0	0	0	0	0	0	0	1	0	0
446	57	1	1	1			1	1	0	0	0		1	0	89	44	12	1.9	55	34	131	0	0	0	0	0	0	1	3	1	0	0	0	0	0	0	0	0	0	0	0	0	0	0	1	0	1	0	0
447	66	1	0				1	1	0	1	0		1	0		56	16.6	1.2	37	18	32	0	0	0	0	0	0	0	3	1	0	0	0	0	0	0	0	0	0	0	0	0	0	0	1	0	1	0	0
448	58	1	1	0			0	0	0	0	0	1	1	0	67	48	79.1	0.6				0	0	0	0	0	0	0	1	1	0	0	0	0	0	0	0	0	0	0	0	0	0	0	0	0	0	0	0
449	78	1	1				0	0	0	0	0	1	1	0	175	90	28.1	1.1	10	19	123	0	0	0	0	0	0	0	1	1	0	0	0	0	0	0	0	0	0	0	0	0	0	0	0	0	0	0	0
450	57	1	1	1			1	1	0	0	0	4	2	0	51	39	35	1				0	0	0	0	0	0	0	1	1	0	0	0	0	0	0	0	0	0	0	0	0	0	0	0	0	0	0	0
451	59	1	1	1			1	0	0	2	0	1	1	0	58	35	20.1	1.1	21	22	198	0	0	0	0	0	0	0	4	1	0	0	0	0	0	0	0	0	0	0	0	0	0	0	0	0	0	0	0
452	64	1	1				1	1	0	0	1	2	2	1	36	39	53.1	2.2	31.6	27.2	283.6	0	1	0	0	1	0	1	4	1	0	0	0	0	0	0	0	0	0	0	0	0	0	0	0	0	0	0	1
453	54	1	0	0			1	1	0	1	0	1	1	0	77	37	47.6	1.4	43	26	55	0	0	0	0	0	0	0	3	2	0	0	0	0	0	0	0	0	0	0	0	0	0	0	0	0	0	0	0
454	45	1	1				0	0	0	2	1	2	2	0	84	77	6.4	30.5	52	30	80	0	0	0	0	0	0	0	3	1	0	0	0	0	0	0	0	0	0	0	0	0	0	0	0	1	0	0	0
455	40	1	1				0	1	0	2	1	2	2	0	126	46	12.8	0.8	21	17	61	0	1	0	0	1	0	0	3	2	0	0	0	0	0	0	0	0	0	0	0	0	0	0	0	1	0	0	1
456	63	1	1	0			1	1	0	2	1	2	2	0	51	60	4.5	1.5	30.6	34.6	84.9	0	0	0	0	0	0	0	3	1	0	0	0	0	0	0	0	0	0	0	0	0	0	0	1	0	0	0	0
457	53	1	0	1	0		1	1	0	0	0	2	1	0	38	26	14.4	0.9	31.8	36	54	0	1	0	0	0	0	0	3	1	0	0	0	0	0	0	0	0	0	0	0	0	0	0	0	1	0	0	0
458	54	1	1				1	0	0	0	0	1	1	0	60	53	15.7	2.4				0	0	0	0	0	0	0	1	2	0	0	0	0	0	0	0	0	0	0	0	0	0	0	0	0	0	0	0
459	59	1	0	1	0		1	1	0	2	1	2	2	0	31	71.2	32.3	1.8	16	20	84	0	1	0	0	0	0	0	3	1	0	0	0	0	0	0	0	0	0	0	0	0	0	0	1	0	1	0	0
460	49	1	0				0	0	0	0	0		1	0	110	47	8.5	0.03	37	15	102	0	0	0	1	0	0	0	3	1	0	0	0	0	0	0	0	0	0	0	0	0	0	0	0	0	0	0	0
461	59	1	0	0			0	1	0	0	1	1	1	0	127		22.1		31	39	105	0	0	0	0	0	0	0	3	1	0	0	0	0	0	0	0	0	0	0	0	0	0	0	0	1	0	0	0
462	45	1	1	0	0		0	1	0	0	0	1	1	0	55	56	4	2.8	24	32	151	0	0	0	0	0	0	1	3	1	0	0	0	0	0	0	0	0	0	0	0	0	0	0	0	0	0	0	0
463	58	1	0				0	1	0	1	0	1	1	0	99	35	11.2	1.6				0	0	0	0	0	0	0	1	1	0	0	0	0	0	0	0	0	0	0	0	0	0	0	0	0	0	0	0
464	64	1	1				0	0	0	1	0	1	1	0	190	47	24.6	1.7	22	29	51	0	0	0	0	0	0	0	3	2	0	0	0	0	0	0	0	0	0	0	0	0	0	0	1	0	0	0	0
465	53	1	1				1	1	0	0	1	1	1	0	91	25	17.2	2.6				0	0	0	0	0	0	0	1	2	0	0	0	0	0	0	0	0	0	0	0	0	0	0	0	0	0	0	0
466	48	1	0	1			0	1	0	0	1	2	2	0	68	33	25.2	1.8	59	34	69	0	0	0	0	0	0	1	3	1	0	0	0	0	0	0	0	0	0	0	0	0	0	0	0	1	0	0	0
467	43	1	1				0	1	0	0	0	1	1	0	55	65	2.6	2.2				0	0	0	0	0	0	0	1	1	0	0	0	0	0	0	0	0	0	0	0	0	0	0	0	0	0	0	0
468	44	0	1				1	1	0	0	0	1	1	0	55	40.6	1	0.9	16	17	68	0	0	0	0	0	0	0	3	1	0	0	0	0	0	0	0	0	0	0	0	0	0	0	1	0	0	0	0
469	59	1	1				0	1	0	0	0		1	0	40	93	16.3	2	34	26	47	1	1	0	0	0	0	1	3	1	0	0	0	0	0	0	0	0	0	0	0	0	0	0	0	0	0	0	0
470	62	0	0	0			0	0	0	0	0	1	1	0	105	47	10.9	1.5	24	19	74	0	1	0	0	0	0	1	1	1	0	0	0	0	0	1	0	0	0	0	0	0	0	0	0	0	1	0	0
471	48	1	1				1	0	0	1	1	2	2	0	109	76	52.1	3.3	30.5	38.1	91	0	1	0	0	0	0	0	3	2	0	0	0	0	0	0	0	0	0	0	0	0	0	0	0	0	0	0	0
472	59	1	1				1	0	0	0	0		1	0	20		6		36	21	123	0	1	0	0	0	0	0	3	1	0	0	0	0	0	0	0	0	0	0	0	0	0	0	1	1	0	0	0
473	68	1	1				1	1	0	0	0	1	1	0	36	28	14	1.6	40	25	137	0	0	0	0	0	0	1	3	1	0	0	0	0	0	0	0	0	0	0	0	0	0	0	0	0	0	0	0
474	60	1	1				1	0	0	2	0	2	2	0	32	68	7	2	19	21	73	0	1	0	0	0	0	1	3	1	0	0	0	0	0	0	0	0	0	0	0	0	0	0	0	1	0	0	0
475	60	1	1				1	1	0	0	0	2	2	0	68	104	27.6	3.1	24.3	30.6	69.3	0	0	0	0	1	0	0	3	1	0	0	0	0	0	0	0	0	0	0	0	0	0	0	0	1	0	0	1
476	51	1	1				0	0	0	0	0		1	0	104	60	3.3	26.16				0	0	0	0	0	0	0	1	1	0	0	0	0	0	0	0	0	0	0	0	0	0	0	0	0	0	0	0
477	55	1	1	0			0	0	0	0	0	1	1	0	81	45	19.5	4.1	37	39	34	0	0	0	0	0	0	0	3	2	0	0	0	0	0	0	0	0	0	0	0	0	0	0	0	0	0	0	0
478	76	1	1	0	0		0	1	0	0	0	2	2	0	76	60	15.3	2.5	60	53	168	0	0	0	0	0	0	1	1	1	0	0	0	0	0	0	0	0	0	0	0	0	0	0	1	0	0	1	0
479	65	1	1				1	1	0	2	0	1	1	0	106.4	27	16.1	1.1	71	44	70	0	0	0	0	0	0	1	4	1	0	0	0	0	0	0	0	0	0	0	0	0	0	0	0	1	0	0	0
480	66	1	1				0	0	0	2	1	3	2	0	108	80	17.3	1.7	18	12	40	0	0	0	0	1	0	0	3	2	0	0	0	0	0	0	0	0	0	0	0	0	0	0	0	0	0	0	0
481	35	1	1				0	0	0	1	0	2	2	0	0.001		32.3		31	27	406	0	0	0	0	1	0	0	4	2	0	0	0	0	0	0	0	0	0	0	0	0	0	0	0	0	0	0	0
482	64	0	1	0			1	1	0	0	0	2	2	0	84	56	20	1.6	12.3	20.6	59.3	0	0	0	0	0	0	1	4	1	0	0	0	0	0	0	0	0	0	0	0	0	0	0	0	0	1	0	0
483	47	0	1			0	1	0	0	0	0	1	1	0	33	33	6.2	410	36	17	52	0	0	0	0	1	0	1	4	1	0	0	0	0	0	0	0	0	0	0	0	0	0	0	0	0	0	0	0
484	55	1	0	1			1	0	0	2	0	2	2	0	54	39	8.8	2.6	52	29	121	0	1	0	0	1	0	0	4	1	0	0	0	0	0	0	0	0	0	0	0	0	0	0	1	0	0	0	0
485	46	1	1				0	1	0	1	1	3	2	0	76	38	28.1	2.7	51	39	116	1	1	0	0	1	0	0	4	1	0	0	0	0	0	0	0	0	0	0	0	0	0	0	1	1	0	0	1
486	57	1	1	0			1	0	0	0	1	1	1	0	20	21	62.3	3.6	24	37		0	0	0	0	0	0	0	3	1	0	0	0	0	0	0	0	0	0	0	0	0	0	0	1	0	0	0	0
487	75	1	1				1	0	0	0	0	1	1	0	49	46	11.7	1.2	19	29	20	0	0	0	0	0	0	1	4	1	0	0	0	0	0	0	0	0	0	0	0	0	0	0	0	0	0	1	0
488	54	1	0				0	1	0	2	0	2	2	0	85	29	14.4	2	23	26	104	0	1	0	0	0	0	0	3	1	0	0	0	0	0	0	0	0	0	0	0	0	0	0	1	0	0	0	0
489	63	1	1				0	1	0	0	0	2	2	0	45	39	11.4	1.3	31	24	81	0	0	0	0	0	0	1	4	1	0	0	0	0	0	0	0	0	0	0	0	0	0	0	1	0	1	0	0
490	59	1	0				0	0	0	0	0	1	1	0	104	15	4.1	1.1	27	31.82	40.5	0	1	0	0	0	0	1	4	1	0	0	1	0	0	0	0	0	0	0	0	0	0	0	0	0	0	0	0
491	41	1	1	0	1		0	1	0	2	1	2	2	0	38	26	16.7	1.8	64	37	178	0	1	0	0	0	0	1	4	1	0	0	0	0	0	0	0	0	0	0	0	0	0	0	0	1	0	0	0
492	61	1	0	0			0	0	0	0	0	3	2	0	190	48	248.9	1.8	39	24	118	0	1	0	0	1	0	0	3	2	0	0	0	0	0	0	0	0	0	0	0	0	0	0	0	1	0	0	1
493	59	1	1	1	0		0	0	0	0	1	1	1	0	69		9.6		22	29	62	0	1	0	0	0	0	0	3	1	0	0	0	0	0	0	0	0	0	0	0	0	0	0	0	0	0	0	0
494	64	1	0	0	1		1	1	0	2	0	1	1	0	214	46	6.7	1.3	24	36	290	0	0	0	0	0	0	0	4	2	0	0	0	0	0	0	0	0	0	0	0	0	0	0	0	0	1	0	0
495	54	1	1	0			0	0	0	1	0	1	1	0	42		24.2		17	21	78	0	1	0	0	0	0	1	1	1	0	0	0	0	0	0	0	0	0	0	0	0	0	0	0	0	0	0	0
496	55	1	0				0	0	0	1	0	2	2	0	66	61	9.9	0.1	24	32	22	0	0	0	0	0	0	1	3	1	0	0	0	0	0	0	0	0	0	0	0	0	0	0	0	0	0	0	1
497	48	1	1				0	0	0	2	1	1	1	0	34	51	9.6	0.6	48	22	180	0	1	0	0	0	0	1	4	1	0	0	0	0	0	0	0	0	0	0	0	0	0	0	1	1	0	0	0
498	54	1	0	0	1		0	1	0	1	0	1	1	0	85	33	17.6	4.9	62	24	106	1	0	1	0	0	0	1	3	2	0	0	0	0	0	0	0	0	0	0	0	0	0	0	0	1	0	0	0
499	53	1	1			0	1	0	0	0	0	2	2	0	68	26	62.3	0.5	30	26	56	0	1	0	0	0	0	0	3	1	0	0	0	0	0	0	0	0	0	0	0	0	0	0	1	0	1	0	0
500	62	1	1	0			1	1	0	0	0	1	1	0	71	38	20	0.5	21	18	114.6	0	0	1	0	0	0	1	3	1	0	0	0	0	0	0	0	0	0	0	0	0	0	0	1	1	0	0	1
501	57	1	0				0	1	0	1	0		1	0	82.8	26	12.1	2.1	61	35	241	0	0	1	0	0	0	0	3	1	0	0	0	0	0	0	0	0	0	0	0	0	0	0	0	0	1	1	0
502	40	1	0				0	0	0	0	0	1	1	0	54	39	4.7	0.1	15.6	30.2	96.9	0	0	0	1	0	0	0	4	1	0	0	0	0	0	0	0	0	0	0	0	0	0	0	0	0	0	0	0
503	54	1	0	1			0	0	0	0	0	1	1	0	114	32	12.6	2.2	57	33	227	0	1	0	0	0	0	0	3	1	0	0	0	0	0	0	0	0	0	0	0	0	0	0	1	1	0	0	1
504	52	1	1			1	0	1	0	0	1		1	0	140	29	20.2	0.2	133	51	153	0	1	0	0	0	0	0	4	1	0	0	0	0	0	0	0	0	0	0	0	0	0	0	0	1	0	0	0
505	63	1	0	0	0		1	1	0	0	0	1	1	0	56	47	6		31	21		0	0	0	0	0	0	0	4	1	0	0	0	0	0	0	0	0	0	0	0	0	0	0	1	0	1	0	0
506	65	1	1				0	0	0	1	1	3	2	0	39	35	35.3	1	18	16	59	0	0	0	0	1	0	0	3	1	0	0	0	0	0	0	0	0	0	0	0	0	0	0	0	1	0	0	1
507	72	1	0	1			1	1	0	1	1	2	1	0	94.4	37	14	0.3	17	15	63.2	0	1	0	0	0	0	1	1	1	0	0	0	0	0	0	0	0	0	0	0	0	0	0	1	1	0	0	0
508	58	1	1				0	1	0	0	0		1	0	107	69	8.4	0.7	69	38	49.4	0	0	0	0	0	0	0	3	1	0	0	0	0	0	0	0	0	0	0	0	0	0	0	0	0	0	0	0
509	47	1	1				1	0	0	0	0	2	2	0	86	54	57	0.3	16	12	63	0	1	0	0	0	0	0	4	2	0	0	0	0	0	0	0	0	0	0	0	0	0	0	0	1	0	0	0
510	51	1	0	1			1	1	0	0	0		1	0	59	35	9.3	11.7	31	13	25	0	0	0	0	1	0	0	3	1	0	0	0	1	0	0	0	0	0	0	0	0	0	0	0	0	0	0	1
511	58	1	1				0	1	0	0	0	1	1	0	76	52	1.2	0.4	51	24	86	0	0	0	0	0	0	0	3	1	0	0	0	0	0	0	0	0	0	0	0	0	0	0	0	0	1	0	0
512	58	1	0	1			1	0	0	2	0	1	1	0	119	52	6.1	0.02	22	23	175	0	1	0	0	0	0	0	4	2	0	0	0	0	0	0	0	0	0	0	0	0	0	0	0	1	0	0	0
513	44	1	1				1	0	0	1	1	3	2	0	116	39	91.7	1.9	20.4	23.5	69.6	0	0	0	0	1	0	0	3	1	0	0	0	0	0	0	0	0	0	0	0	0	0	0	0	1	0	0	1
514	67	1	0				0	0	0	1	0	1	1	0	68	58	1	0.2	22	31	183	0	0	0	0	0	0	0	1	1	0	0	0	0	0	0	0	0	0	0	0	0	0	0	1	0	0	0	0
515	54	1	1				0	1	0	2	0	1	1	0	65	72	5	3.1	22	22	112	1	0	0	0	0	0	0	1	1	0	0	0	0	0	0	0	0	0	0	0	0	0	0	1	0	1	0	1
516	58	1	1				1	1	0	0	1	1	1	0	85		7.3					0	0	0	0	0	0	0	4	1	0	0	0	0	0	0	0	0	0	0	0	0	0	0	0	0	0	0	0
517	84	1	0				0	0	0	0	0	1	1	0	140	55	27.6	0.1	16	22	109	0	0	0	0	0	0	0	1	2	0	0	0	0	0	0	0	0	0	0	0	0	0	0	1	0	0	0	1
518	54	1	1	0			1	1	0	0	0	2	2	0	48	45	19.2	2.8	13	38	70	0	0	0	0	0	0	0	4	1	0	0	0	0	0	1	0	0	0	0	0	0	0	0	0	0	0	0	0
519	70	1	0	1			0	1	0	0	0	2	1	0	111	60.6	30.1	1.8	24	22	98	0	0	0	0	0	0	0	3	2	0	0	0	0	0	0	0	0	0	0	0	0	0	0	0	0	0	0	0
520	59	1	1	1			0	0	0	0	0	1	1	0	110	85	21.4	0.4	18.1	22.3	75	0	0	0	0	0	0	0	3	2	0	0	0	0	0	0	0	0	0	0	0	0	0	0	1	0	0	0	0
521	56	1	1				0	0	0	0	0	1	1	0	86		18		35	26	66	0	0	0	0	0	0	0	3	1	0	0	0	0	0	0	0	0	0	0	0	0	0	0	0	0	0	0	0
522	45	1	1	0			0	1	0	0	0	1	1	0	84	77	9.9	0.5	57	23	81	0	1	0	0	0	0	0	3	1	0	0	0	0	0	0	0	0	0	0	0	0	0	0	1	1	0	0	0
523	67	1	1				1	1	0	0	0	3	2	0	57	49	8.9	0.01	32	25	65.2	1	0	0	0	0	0	0	3	1	0	0	0	0	0	0	0	0	0	0	0	0	0	0	1	0	0	0	1
524	60	1	1				0	0	0	0	1	1	1	0	86	102.8	9.3	1.3	39	24	78	0	1	0	0	0	0	0	3	1	0	0	0	0	0	0	0	0	0	0	0	0	0	0	1	0	1	0	0
525	70	1	0	1			0	0	0	1	0	2	2	0	58		207.1		34	29	110	0	0	0	0	0	0	0	3	1	0	0	0	0	0	0	0	0	0	0	0	0	0	0	0	0	0	0	0
526	42	1	1	0			0	0	0	2	0	1	1	0	103	64	3	1.1	26	21	114	0	1	0	0	0	0	0	3	1	0	0	0	0	0	0	0	0	0	0	0	0	0	0	0	1	0	0	0
527	75	1	1				0	1	0	0	0	2	2	0	74	41	15.2	1.4	23	22	109	0	1	0	0	0	0	0	1	1	0	0	0	0	0	0	0	0	0	0	0	0	0	0	0	0	1	0	0
528	59	1	1				0	1	0	2	0	1	1	1	67	42	20	0.8	104	48	212	0	1	0	0	0	0	0	4	2	0	0	0	0	0	0	0	0	0	0	0	0	0	0	0	0	0	0	0
529	56	1	0	0			0	1	0	1	0	1	1	0	77	76	58.6	7.1	56	38	135	0	0	1	0	0	0	1	3	1	0	0	0	0	0	0	0	0	0	0	0	0	0	0	0	1	0	0	1
530	52	1	1				0	1	0	0	0	2	2	0	122	60	91.1	4.3	20	16	73	0	1	0	0	0	0	0	3	1	0	0	0	0	0	0	0	0	0	0	0	0	0	0	0	1	0	0	0
531	73	1	1				1	1	0	0	0	3	2	1	52	52	8.4	2.9	18	28	237	0	0	0	0	0	0	1	1	2	0	0	0	0	0	0	0	0	0	0	0	0	0	0	1	0	1	0	1
532	64	1	1				0	0	0	1	0	1	1	0	57	32	20.4	4.7	35	38	94	0	0	0	0	0	0	0	3	1	0	0	0	0	0	0	0	0	0	0	0	0	0	0	0	0	1	1	0
533	58	1	1				1	0	0	0	1	3	2	0	114	53	71.9	1	26	21	107	0	0	0	0	1	0	0	3	2	0	0	0	0	0	0	0	0	0	0	0	0	0	0	0	0	0	0	0
534	52	1	1				0	1	0	1	0	3	2	0	75	88	34.1	1.6	51	35	163	0	1	0	0	0	0	0	3	1	0	0	0	0	0	0	0	0	0	0	0	0	0	0	0	1	0	0	1
535	77	1	1	1			0	1	0	0	0	1	1	0	110	54	13.4	1.9	20	29	74	0	0	0	0	0	0	0	1	1	0	0	0	0	0	0	0	0	0	0	0	0	0	0	0	0	1	1	0
536	53	1	1	0			0	0	0	0	0	1	1	0	181	99.4	26.8	1.7	36	17	26	0	0	0	0	1	0	0	3	2	0	0	0	0	0	0	0	0	0	0	0	0	0	0	0	0	1	0	1
537	45	1	0	1			0	0	0	1	0	2	1	0	164	73.4	6.8	1.1	23	26	26	0	1	0	0	0	0	0	3	1	0	0	0	0	0	0	0	0	0	0	0	0	0	0	1	1	0	0	0
538	42	1	1				0	0	0	0	1	1	1	0	95	77	16.1	0.8	38	37	287	0	0	0	0	0	0	1	3	1	0	0	0	0	0	0	0	0	0	0	0	0	0	0	1	1	0	0	0
539	79	1	1				0	0	0	0	0	1	1	0	81		14.1		149	160	35.7	0	0	1	0	0	0	1	4	1	0	0	0	0	0	0	0	0	0	0	0	0	0	0	0	0	0	0	0
540	50	1	0	0	0		0	1	0	0	0	2	1	0	48	65	52.4	2.5	39	27		0	1	0	0	0	0	1	3	2	0	0	0	0	0	0	0	0	0	0	0	0	0	0	0	0	1	0	0
541	50	1	1				0	1	0	0	1	1	1	0	64		252.9		19	23	168	0	0	0	0	0	0	0	3	2	0	0	0	0	0	0	0	0	0	0	0	0	0	0	0	0	0	0	0
542	47	1	0	0			0	1	0	0	0	2	1	0	125	86.4	28.2	17.6	13	11	56	0	0	0	0	0	0	0	4	1	0	0	0	0	0	0	0	0	0	0	0	0	0	0	0	0	1	0	0
543	55	1	0	0			0	0	0	0	1	2	2	0	78	63	17.2	1.2	60.2	54.9	72.8	0	1	0	0	1	0	0	4	1	0	0	0	0	0	0	0	0	0	0	0	0	0	0	1	1	0	0	0
544	56	1	0				1	1	0	0	0		1	0	78	53	3.4	1.7	19	24	147	0	1	0	0	0	0	1	3	1	0	0	0	0	0	0	0	0	0	0	0	0	0	0	0	0	0	0	0
545	59	1	1				0	1	0	0	0	1	1	0	86	83	13	4.36	22	20	105	0	0	0	0	0	0	1	4	1	0	0	0	0	0	0	0	0	0	0	0	0	0	0	0	0	1	0	0
546	52	1	0				0	0	0	0	0	1	1	0	80	96.8	15.9	1.1	45	20	165	0	0	0	0	0	0	0	4	2	0	0	0	0	0	0	0	0	0	0	0	0	0	0	1	0	1	0	0
547	53	1	1				0	0	0	1	1		1	0	105	35.8	20.4	3.2	47	20	545	0	1	0	0	0	0	0	4	1	0	0	0	0	0	0	0	0	0	0	0	0	0	0	0	1	0	0	0
548	53	1	0	1			1	1	0	0	1	2	2	0	676	61.2	284.3	1.6	17.1	25.4	38	0	0	0	0	1	0	0	3	1	0	0	0	0	0	0	0	0	0	0	0	0	0	0	0	0	0	0	1
549	60	1	1				0	1	0	1	1	3	2	0	133	100.4	31.3	1.4	17	21	56.2	0	0	0	0	1	0	1	1	1	0	0	0	0	0	0	0	0	0	0	0	0	0	0	1	1	0	0	1
550	78	1	1	0			0	1	0	0	0		1	0	61	66.4	2.1	1.1	41	31	214	0	0	1	0	1	0	1	1	1	0	0	0	0	0	0	0	0	0	0	0	0	0	0	0	1	0	0	1
551	65	1	1				1	1	0	0	1	3	2	0	82	42.6	22	5.3	32.9	30.5	75.2	0	1	0	0	1	0	0	3	1	0	0	0	0	0	0	0	0	0	0	0	0	0	0	1	0	0	0	1
552	48	1	1				1	0	0	0	1	1	1	0	54	32.4	12.4	2.6	23	31	82	0	1	0	0	0	0	0	3	1	0	0	0	0	0	0	0	0	0	0	0	0	0	0	1	1	0	0	0
553	66	1	0				0	0	0	0	0	1	1	0	113	67.6	98.3	1.7	38	33	71	0	1	0	0	0	0	0	3	1	0	0	0	0	0	0	0	0	0	0	0	0	0	0	0	1	0	0	0
554	70	1	0	1	0		0	1	0	0	0	1	1	0	42	43	9.3	0.4	24	28	94	0	0	0	0	0	0	1	1	2	0	0	0	0	0	0	0	0	0	0	0	0	0	0	0	0	0	0	0
555	68	1	0	0			1	1	0	0	0	2	1	0	42	51.8	45.3	2.2	52	27	60	0	0	0	0	0	0	0	3	1	0	0	1	0	0	0	0	0	0	0	0	0	0	0	1	0	1	0	0
556	45	1	0	1	0		1	1	0	0	0	1	1	0	128	66	27.5	0.36	55.8	56.9	219.7	0	0	0	0	0	0	1	3	1	0	0	0	0	0	0	0	0	0	0	0	0	0	0	0	0	0	1	0
557	56	1	0				0	0	0	0	1	2	1	0	78		35.7		148	51	86	0	0	0	0	0	0	0	3	1	0	0	0	0	0	0	0	0	0	0	0	0	0	0	0	0	0	0	0
558	64	1	1				0	1	0	0	0	1	1	0	42		4.5		34	25	204	0	0	0	0	0	0	0	3	2	0	0	0	0	0	0	0	0	0	0	0	0	0	0	0	0	0	0	0
559	48	1	1				0	0	0	0	0	3	2	0	121		17.5		13.9	26.9	148	0	0	0	0	1	0	1	3	2	0	0	0	0	0	0	0	0	0	0	0	0	0	0	0	0	0	0	0
560	54	1	1				1	0	0	0	1	2	2	0	38	31.8	5.3	0.6	40	21	80	0	0	0	0	0	0	0	3	1	0	0	0	0	0	0	0	0	0	0	0	0	0	0	0	0	0	0	0
561	78	1	1				1	1	0	0	0	1	1	0	105	63	15.5	1.8	34	30	53.5	0	0	0	0	1	0	0	1	2	0	0	0	0	0	0	0	0	0	0	0	0	0	0	1	0	1	0	0
562	58	1	0	0	0		0	1	0	0	0	1	1	0	71		6.2		46	25	115	0	0	0	0	0	0	0	3	2	0	0	0	0	0	0	0	0	0	0	0	0	0	0	0	0	0	0	0
563	70	1	0				0	0	0	0	1	2	2	0	35	44	5.9	1.8	33	27	116	0	0	0	0	1	0	0	3	1	0	0	0	0	0	0	0	0	0	0	0	0	0	0	0	0	1	0	1
564	54	1	1	0			1	1	0	1	0	2	2	0	96	46.6	10	1.5	13	12	118	0	1	0	0	0	0	0	4	1	0	0	0	0	0	0	0	0	0	0	0	0	0	0	0	1	0	0	0
565	48	1	1				0	0	0	0	0	1	1	1	71		22.5		26	32	107	0	0	0	0	0	0	1	3	1	0	0	0	0	0	0	0	0	0	0	0	0	0	0	0	0	0	0	0
566	60	0	0	0	1		0	1	0	0	0	1	1	0	61		4.6	2.4	64	28	198	0	0	0	0	0	0	0	3	1	0	0	0	0	0	0	0	0	0	0	0	0	0	0	0	0	0	0	0
567	65	1	1				0	0	0	1	1	2	2	0	88	113.4	59.6	9.6	30.4	36.9	92.5	0	0	0	0	1	0	0	3	1	0	0	0	0	0	0	0	0	0	0	0	0	0	0	0	0	0	0	1
568	53	1	1				1	1	0	0	0	1	1	0	94	46	11.9	1.6	53	46	53	0	0	0	0	0	0	0	3	2	0	0	0	0	0	0	0	0	0	0	0	0	0	0	0	0	1	0	0
569	59	1	1				0	0	0	0	1	1	1	0	57	32	88.3	1.4	37	33	129	0	0	0	0	0	0	1	4	2	0	0	0	0	0	0	0	0	0	0	0	0	0	0	0	0	0	0	1
570	58	1	0	0			0	0	0	1	0		1	0	42	43	36.5	1.7	22	21	17	0	1	0	0	0	0	0	3	1	0	0	0	0	0	0	0	0	0	0	0	0	0	0	1	0	0	0	0
571	45	1	0				0	0	0	0	0	2	1	0	35	41	76.6	1	23	18	57	0	1	0	0	0	0	0	3	1	0	0	0	0	0	0	0	0	0	0	0	0	0	0	0	1	0	0	0
572	67	1	1				1	1	0	0	0	2	1	0	61	61	16.8	0.05	16	32	140	0	0	1	0	0	0	0	4	2	0	0	0	0	0	0	0	0	0	0	0	0	0	0	1	0	1	0	0
573	46	1	0	0	1		1	1	0	2	0	2	1	0	83	43	44.9	1.6	40	21	66	0	1	0	0	0	0	1	3	2	0	0	0	0	0	0	0	0	0	0	0	0	0	0	0	0	0	0	0
574	69	1	1				1	1	0	0	0	1	1	0	74	91.4	32.3	0.09	10	14	64	0	0	0	0	0	0	1	1	2	0	0	0	0	0	0	0	0	0	0	0	0	0	0	1	0	1	0	1
575	66	1	0				1	0	0	0	0	1	1	0	83	44.8	45.7	2.3	44	38	271	0	1	0	0	0	0	0	3	1	0	0	0	0	0	0	0	0	0	0	0	0	0	0	0	1	0	0	0
576	53	1	0	0			0	0	0	1	0	3	2	0	76	74.8	126.9	7.4	37	31	98	0	0	0	0	0	0	0	3	2	0	0	0	0	0	0	0	0	0	0	0	0	0	0	0	0	0	0	1
577	65	1	1	0	0		0	1	0	0	0	1	1	0	44	33.6	6.7	1.4	42	29	69	0	0	0	0	0	0	0	3	2	0	0	0	0	0	0	0	0	0	0	0	0	0	0	1	0	1	0	0
578	60	1	1				0	1	0	1	0	2	2	0	67	48.2	34.5	1.6	19	17	55	0	1	0	0	0	0	1	3	1	0	0	0	0	0	0	0	0	0	0	0	0	0	0	1	1	0	0	0
579	60	1	1				1	0	0	0	0	1	1	0	54	58.4	51.3	2.1	40	26	77.9	0	0	0	0	0	0	0	3	1	0	0	0	0	0	0	0	0	0	0	0	0	0	0	1	0	0	0	0
580	60	1	1	0			1	0	0	0	0		1	0	70	37	79.9	2.7	32	30	165	0	1	0	0	0	0	1	3	1	0	0	0	0	0	0	0	0	0	0	0	0	0	0	0	1	0	0	0
581	56	1	0	0	1		0	1	0	0	1	1	1	0	59	26.2	65.2	0.9	36	83	171	0	1	0	0	0	0	0	3	1	0	0	0	0	0	0	0	0	0	0	0	0	0	0	0	1	1	0	0
582	55	1	0	0			1	1	0	0	0	2	2	0	85	56.4	20	1.1	47	33	99	0	1	0	0	0	0	0	3	1	0	0	0	0	0	0	0	0	0	0	0	0	0	0	1	1	0	0	0
583	74	1	1				0	1	0	1	0	1	1	0		38.8	9.5	1.4	35	17	37	0	0	0	0	0	0	1	1	2	0	0	0	0	0	0	0	0	0	0	0	0	0	0	0	0	1	0	0
584	38	1	1				0	0	0	2	0	2	2	0	154	32.2	43.16	1.3	16	16	86	0	1	0	0	1	0	0	4	2	0	0	0	0	0	0	0	0	0	0	0	0	0	0	0	1	0	0	1
585	68	0	0	0			0	1	0	0	1	3	2	0		62.4		2.1	28	13	42.6	0	1	0	0	1	0	0	3	1	0	0	0	0	0	0	0	0	0	0	0	0	0	0	0	0	1	0	1
586	58	1	1				1	1	0	0	0		1	0	123		10.4		78	44	118	0	0	0	0	0	0	0	3	1	0	0	0	0	0	0	0	0	0	0	0	0	0	0	0	0	0	0	0
587	80	1	1				1	1	0	0	0	1	1	1	88	70	22.4	3.9	16	22	92	0	0	0	0	0	0	0	1	1	0	0	0	0	0	0	0	0	0	0	0	0	0	0	1	0	1	0	1
588	60	1	1				0	0	0	0	0	3	2	1	121	62	4.3	1.3	19.5	29.5	325.6	0	0	0	0	1	0	1	3	2	0	0	0	0	0	0	0	0	0	0	0	0	0	0	0	0	1	0	1
589	58	1	1				0	0	0	1	0	1	1	1	43	39	7.6	1.4	16	18	106	0	0	1	0	0	0	0	3	2	0	0	1	0	0	0	0	0	0	0	0	0	0	0	1	0	0	0	0
590	64	1	0	0			1	1	0	0	0	3	2	0	190.6	73.4	14.4	11.2	17	19	232	0	1	0	0	0	0	1	3	2	0	0	0	0	0	0	0	0	0	0	0	0	0	0	0	0	1	0	1
591	60	1	0				0	0	0	1	0	2	2	0	57.4	37.8	29.9	0.8	42.9	35.2	69.8	0	1	0	0	0	0	0	3	2	0	0	0	0	0	0	0	0	0	0	0	0	0	0	0	1	0	0	0
592	55	0	0				1	1	0	0	0	1	1	0	42	37.6	64.1	8.4	75	51	85	0	0	0	0	0	0	1	3	2	0	0	0	0	0	0	0	0	0	0	0	0	0	0	1	0	0	0	0
593	70	1	1				1	0	0	0	0		1	0	118	63.4	92.6	2.4	30	15	42	0	1	0	0	0	0	1	3	2	0	0	0	0	0	0	0	0	0	0	0	0	0	0	0	1	0	0	0
594	65	0	0				0	0	0	0	1	2	2	0	66	48.4	48.3	1.6	37	29	95	1	1	0	0	1	0	0	3	2	0	0	0	0	0	0	0	0	0	0	0	0	0	0	0	1	0	0	1
595	67	1	0				0	1	0	0	0	3	2	0	44	38.6	39	0.7	46	21	188	0	0	0	0	1	0	0	3	2	0	0	0	0	0	0	0	0	0	0	0	0	0	0	0	0	1	0	1
596	75	1	1	0			0	0	0	0	0	2	1	0	68.4	76	38.9	2.7	25.4	28.7	77	0	0	0	0	0	0	0	1	1	0	0	0	0	0	0	0	0	0	0	0	0	0	0	1	0	0	0	0
597	49	1	0				0	1	0	0	0	1	1	0	99	49	94.9	0.63	29	34	52	0	0	0	0	0	0	0	3	1	0	0	0	0	0	0	0	0	0	0	0	0	0	0	0	0	0	0	0
598	61	1	1				0	0	1	1	0	1	1	0	76.6		6		24.6	26.9	92.5	0	1	0	0	0	0	0	3	2	0	0	0	0	0	0	0	0	0	0	0	0	0	0	0	0	0	0	0
599	67	1	1				1	0	0	0	0	2	2	0	129	47.4	31.94	2	34.6	32.6	116	1	0	0	0	0	0	0	3	2	0	0	0	0	0	0	0	0	0	0	0	0	0	0	1	0	0	0	0
600	50	0	0	0	1		1	1	0	0	0	1	1	0	33.2	22.8	6.2	2.2	32	27	74	0	1	0	0	0	0	0	3	2	0	0	0	0	0	0	0	0	0	0	0	0	0	0	1	1	0	0	0
601	65	1	1				0	1	0	0	0	1	1	0	54	48	44.1	0.07	36	30	292	0	0	0	1	0	0	0	3	2	0	0	0	0	0	0	0	0	0	0	0	0	0	0	0	0	0	0	0
602	53	1	0				0	0	0	0	1	4	2	0	68.2	26	18	2.1	33	27	52.9	0	0	0	0	0	0	0	3	2	0	0	0	0	0	0	0	0	0	0	0	0	0	0	0	0	0	0	1
603	38	1	1				0	0	0	0	0	1	1	0	57	42.4	19.8	3.2	31	41.92	17	1	1	0	0	0	0	0	3	2	0	0	0	0	0	0	0	0	0	0	0	0	0	0	0	1	0	0	0
604	70	1	1				1	0	0	0	0	4	2	0	75	35	31.9	2	40	46	302	0	1	0	0	0	0	0	1	2	0	0	0	0	0	0	0	0	0	0	0	0	0	0	0	0	1	0	0
605	61	1	1				1	1	0	1	0	1	1	0	55.2	47	15.6	1.7	26	22	112.6	0	0	0	0	0	0	0	3	1	0	0	0	0	0	0	0	0	0	0	0	0	0	0	1	0	0	0	0
606	45	1	1				1	1	1	0	0	2	2	0	101.2		9.3		28	31	130	0	0	0	0	0	0	1	3	2	0	0	0	0	0	0	0	0	0	0	0	0	0	0	0	0	0	0	0
607	53	1	1				0	1	1	1	1	3	2	0	90	41.6	39	18	21.9	31.5	316.9	0	1	0	0	1	0	0	3	1	0	0	0	0	0	0	0	0	0	0	0	0	0	0	0	1	0	0	1
608	73	1	1				0	1	0	0	0	1	1	0	68.4	50.2	30.3	2.8	30	18	98	0	0	0	0	0	0	0	1	1	0	0	0	0	0	0	0	0	0	0	0	0	0	0	0	0	1	0	1
609	43	1	1	0			0	0	0	0	0	1	1	0	86	73	7.5	1.4	49	21	62	0	0	0	1	0	0	0	3	2	0	0	0	0	0	0	0	0	0	0	0	0	0	0	0	1	0	0	0
610	56	1	1				0	1	0	0	0	3	2	0	68	43	12.4	1.7	39	26	321	0	0	1	1	0	0	0	3	1	0	0	0	0	0	0	0	0	0	0	0	0	0	0	0	1	0	0	0
611	75	1	0				0	1	1	0	0	2	2	0	56.6	59.2	9.9	1.4	54	32	70	0	1	0	0	0	0	1	1	2	0	0	0	0	0	0	0	0	0	0	0	0	0	0	0	0	0	0	0
612	59	1	1				0	1	0	0	1	2	1	0	133.4	91.8	250	2.7	34	21	84	0	0	0	0	0	0	0	3	1	0	0	0	0	0	0	0	0	0	0	0	0	0	0	0	1	0	0	0
613	71	1	1	1			1	1	0	0	0	2	2	0	59.4	33	54.8	0.09	55	45	59	0	0	0	0	0	0	0	4	2	0	0	0	0	0	0	0	0	0	0	0	0	0	0	0	0	0	0	0
614	55	1	0				0	1	0	0	1	2	1	0	107	55.8	26	1.3	24	28	73	0	0	0	0	0	0	0	3	1	0	0	0	0	0	0	0	0	0	0	0	0	0	0	0	0	0	0	0
615	60	1	1				0	1	0	0	0	2	2	0	80.6	69	8	1.1	21.6	37.5	132.6	0	1	0	0	0	0	0	3	2	0	0	1	0	0	0	0	0	0	0	0	0	0	0	0	1	0	0	0
616	68	1	1	0			0	0	0	0	0	2	1	0	61	46	135.5	2.3	22	21	101	0	0	0	0	0	0	0	4	2	0	0	0	0	0	0	0	0	0	0	0	0	0	0	0	0	1	0	0
617	59	1	1				0	1	1	0	1	1	1	0	115.2	53.2	10.4	2.7	32	28	105	0	1	0	0	0	0	0	3	1	0	0	0	0	0	0	0	0	0	0	0	0	0	0	1	0	1	0	0
618	66	1	1				0	1	0	1	1	2	2	0	45.4	41.2	46.3	2.2	26.8	25.2	108	0	0	0	0	0	0	0	4	1	0	0	0	0	0	0	0	0	0	0	0	0	0	0	1	0	0	0	0
619	63	1	1				0	1	0	2	0	1	1	0	59.2	27	24.6	12.9	28	24	232	0	0	1	0	0	0	0	3	2	0	0	0	0	0	0	0	0	0	0	0	0	0	0	0	0	1	0	1
620	58	1	1	0			0	0	1	2	0	2	2	0	60.2	27	2.6	0.5	17	18	142	0	1	0	0	0	0	0	3	1	0	0	0	0	0	0	0	0	0	0	0	0	0	0	0	1	0	0	0
621	63	1	0	1	0		0	1	0	0	0	1	1	0	74.8	98.6	14.4	2.9	56	34	70.9	1	0	0	0	0	0	0	3	1	0	0	0	0	0	0	0	0	0	0	0	0	0	0	1	0	0	0	0
622	48	1	1				0	1	1	1	1	2	2	0	14.3	50	52.9	0.2	50	35	104	0	1	0	0	0	0	0	3	2	0	0	0	0	0	0	0	0	0	0	0	0	0	0	0	1	0	0	0
623	69	1	1				1	0	0	0	0	1	1	0	34.2	24	16.4	2.3	12	19	99	0	1	0	0	0	0	0	3	1	0	0	0	0	0	0	0	0	0	0	0	0	0	0	1	1	0	0	0
624	70	1	1				0	0	0	0	0		1	0	67.2	42	57.1	3	24	35	110	0	0	1	0	0	0	1	1	2	0	0	0	0	0	0	0	0	0	0	0	0	0	0	0	1	0	0	0
625	63	1	1				1	1	0	0	0		1	0	45.6	32.6	119.8	2.1	13	16	70	0	1	0	0	0	0	0	4	1	0	0	0	0	0	0	0	0	0	0	0	0	0	0	0	1	0	0	0
626	51	1	1				0	1	1	1	0	1	1	0	144.6	34.4	18.1	5.9	64	30	137	0	0	1	0	0	0	0	3	2	0	0	0	0	0	0	0	0	0	0	0	0	0	0	1	0	0	0	0
627	66	1	0				1	1	0	2	1	1	1	0	63	50	9.3	1.1	22	20	106	0	1	0	0	0	0	0	3	2	0	0	0	0	0	0	0	0	0	0	0	0	0	0	0	1	0	0	0
628	65	0	1				0	1	0	0	1	4	2	0	71	53.2	13.9	0.6	16	28	39	1	1	0	0	1	0	0	3	1	0	0	0	0	0	0	0	0	0	0	0	0	0	0	0	1	0	0	1
629	48	0	0	0			0	0	0	0	1		1	0	175	54.6	59	1.5	16	20	70	0	1	0	0	1	0	0	4	2	0	0	0	0	0	0	0	0	0	0	0	0	0	0	0	1	0	0	1
630	55	0	1				1	1	0	1	0	1	1	0	76.2	47.6	4.7	2.3	22	20	53	0	0	0	0	0	0	0	3	1	0	0	1	0	0	0	0	0	0	0	0	0	0	0	1	0	0	0	0
631	44	1	0				0	0	1	2	0	2	2	0	49		1.9		36	48	214	0	1	0	0	0	0	0	3	2	0	0	0	0	0	0	0	0	0	0	0	0	0	0	0	0	0	0	0
632	54	1	1				1	0	0	0	1	3	2	0	45.4	22.2	14.4	0.5	39	31	74	0	0	0	0	1	0	0	3	2	0	0	0	0	0	0	0	0	0	0	0	0	0	0	0	0	0	0	1
633	71	1	0	1			0	1	0	0	0	1	1	0	58.6	51.6	14.7	0.8	48.7	32.5	149.2	0	0	0	0	0	0	1	3	2	0	0	0	0	0	0	0	0	0	0	0	0	0	0	0	0	0	0	0
634	56	1	1	0	0		0	1	0	0	0	1	1	0	47.4	51.8	7	0.4	43	36	195.4	0	0	0	0	0	0	1	4	1	0	0	0	0	0	0	0	0	0	0	0	0	0	0	0	0	0	0	0
635	56	1	0	1			1	0	1	1	0	2	2	0	51.2	34.2	6.4	0.3	32.4	25	75	0	0	0	0	0	0	1	3	2	0	0	0	0	0	0	0	0	0	0	0	0	0	0	0	1	0	0	0
636	44	1	0				0	0	0	0	0		1	0	189.8		10.7		47	20	74	0	0	0	0	0	0	0	3	2	0	0	0	0	0	0	0	0	0	0	0	0	0	0	0	0	0	0	0
637	66	1	1				0	1	0	0	0	2	1	0	73	62	11.4	0.6	34	28	319	0	1	0	0	0	0	0	4	1	0	0	0	0	0	0	0	0	0	0	0	0	0	0	0	1	0	0	0
638	57	1	1				0	1	0	1	0	1	1	0	74.8	67	19.2	3.4	35	39	186	0	0	0	0	0	0	0	3	2	0	0	0	0	0	0	0	0	0	0	0	0	0	0	1	0	1	0	0
639	63	1	1				0	1	0	0	0	3	2	0	73	54	86.6	0.9	16	22	208	0	0	0	0	0	0	1	4	2	0	0	0	0	0	0	0	0	0	0	0	0	0	0	1	0	0	0	0
640	55	0	1				0	1	0	0	0	2	2	0	73	52.4	12.6	2.8	13	17	61	0	1	0	0	0	0	0	4	2	0	0	0	0	0	0	0	0	0	0	0	0	0	0	0	1	0	0	0
641	47	1	0	1			0	0	0	0	0	1	1	0	76.6		28.4	3.1	78	42	109	0	1	0	0	0	0	0	3	1	0	0	0	1	0	0	0	0	0	0	0	0	0	0	1	0	0	0	0
642	57	1	1				1	0	0	0	0	2	2	0	29.4	24.4	27.8	3.3	49	20	109	0	1	0	0	0	0	0	3	2	0	0	0	0	0	0	0	0	0	0	0	0	0	0	0	1	0	0	0
643	73	1	1				0	1	0	0	0	1	1	0	133.2	55	6	9.1	35	23	56	0	0	0	0	1	0	0	1	2	0	0	0	0	0	0	0	0	0	0	0	0	0	0	0	0	0	0	1
644	53	1	1				1	1	0	1	0	1	1	0	56	37	3.6	0.24	49	29	522	0	0	0	0	0	0	0	4	2	0	0	0	0	0	0	0	0	0	0	0	0	0	0	0	0	0	1	0
645	40	1	0	1			0	0	0	0	1	2	2	0	134	68	84	1.9	17	20	94	0	1	0	0	0	0	0	3	2	0	0	0	0	0	0	0	0	0	0	0	0	0	0	1	0	0	0	0
646	50	1	0	1	0		1	0	0	0	1	2	2	0	58.4	38.2	16.3	2.9	32.1	33.2	120.6	0	1	0	0	1	0	1	3	2	0	0	0	0	0	0	0	0	0	0	0	0	0	0	1	1	0	0	1
647	59	1	1				1	1	0	1	0	1	1	0	89.6	34	17.4	2	21	21	82	0	0	0	0	0	0	0	3	2	0	0	0	0	0	0	0	0	0	0	0	0	0	0	0	0	1	1	0
648	63	1	0	1			0	1	0	0	0	1	1	0	42.6	38	4.7	1.6	20	31	122	0	0	0	0	0	0	0	4	2	0	0	0	0	0	0	0	0	0	0	0	0	0	0	1	0	1	0	0
649	62	1	1				0	0	0	1	0	3	2	0	106.4		27.1	2	64.8	41.6	48.2	0	1	0	0	1	0	1	3	2	0	0	0	0	0	0	0	0	0	0	0	0	0	0	0	1	0	0	1
650	61	1	1				0	0	0	0	1	1	1	0	112.6	42	59.1	1.7	48	22	162	0	1	0	0	0	0	0	4	2	0	0	0	0	0	0	0	0	0	0	0	0	0	0	0	1	0	0	0
651	70	1	1				0	0	0	0	1	1	1	0	102.4		116.6		51	31	165	0	1	0	0	0	0	1	4	1	0	0	0	0	0	0	0	0	0	0	0	0	0	0	0	0	0	0	0
652	53	1	1	0			0	1	0	1	1	2	2	0		35.2	9	1.6	24.9	30.6	65.2	0	1	0	0	0	0	0	1	1	0	0	0	0	0	0	0	0	0	0	0	0	0	0	1	1	0	0	0
653	52	0	0	0	1		0	0	0	0	1	3	2	0	72.2	55.8	147.1	1	37	29	42	1	1	0	0	1	0	0	3	2	0	0	0	0	0	0	0	0	0	0	0	0	0	0	1	1	0	0	1
654	59	1	1	0			0	0	0	0	0	1	1	0	118.4	39.6	16.8	1.8	54	32	75.9	0	0	0	0	1	0	0	3	1	0	0	0	0	0	0	0	0	0	0	0	0	0	0	1	0	0	0	1
655	65	1	1				0	1	0	1	1	3	2	0	79.6	22.8	33	1.4	38	27	55	1	1	0	0	1	0	0	4	2	0	0	0	0	0	0	0	0	0	0	0	0	0	0	1	0	0	0	1
656	50	1	1				0	1	0	1	1	2	2	0	90.2	93	41.5	2.2	18.9	24.7	72.4	0	1	0	0	0	0	0	3	1	0	0	0	0	0	1	0	0	0	0	0	0	0	0	1	1	0	0	1
657	68	0	1				1	1	0	0	0	2	2	0	59	31	31	1.5	60	41	309	0	1	0	0	0	0	0	4	2	0	0	0	0	0	0	0	0	0	0	0	0	0	0	0	1	0	0	0
658	52	1	1				0	1	0	2	0	1	1	0	53.2	45.2	12.1	1.6	70	39	251	0	0	0	0	0	0	0	3	2	0	0	0	0	0	0	0	0	0	0	0	0	0	0	1	0	1	0	0
659	54	1	1				1	1	0	0	0	1	1	0	77	62.6	12.9	1.5	31	10	83	0	0	1	0	0	0	0	3	2	0	0	0	0	0	0	0	0	0	0	0	0	0	0	0	1	0	0	0
660	42	1	0	0			0	1	0	0	0	1	1	0	49.4	62.4	20.4	1.3	85	34	128	0	0	0	0	0	0	0	3	2	0	0	0	0	0	0	0	0	0	0	0	0	0	0	1	0	0	0	0
661	48	1	1				0	1	0	1	1	2	2	0	39.4	39.2	24.9	1.2	45	28	298	0	1	0	0	0	0	0	3	1	0	0	0	0	0	0	0	0	0	0	0	0	0	0	0	1	0	0	1
662	57	1	1				0	1	0	0	0		1	0	99.4		18.1		22.5	25.6	76.8	0	1	0	0	0	0	0	3	1	0	0	0	0	0	0	0	0	0	0	0	0	0	0	0	0	0	0	0
663	42	1	1	0			0	1	0	1	1	3	2	0	147.2	61.6	35.1	2.1	44	29	154	0	1	0	0	1	0	0	4	2	0	0	0	0	0	0	0	0	0	0	0	0	0	0	0	1	0	0	1
664	40	1	0	1			0	0	0	0	1	3	2	0	45.6		85.8		56.2	42.9	184.6	0	0	0	0	1	0	0	3	1	0	0	0	0	0	0	0	0	0	0	0	0	0	0	0	0	0	0	0
665	66	1	1				0	1	0	0	0	1	1	0	106.8	77.4	15.8	1.4	68	43	192	0	0	0	0	0	0	1	3	2	0	0	1	0	0	0	0	0	0	0	0	0	0	0	0	0	0	0	0
666	67	1	0	0	0		0	1	0	1	0	1	1	0	74	65	2.4	1.2	84	93	56	0	0	0	0	0	0	0	3	2	0	0	0	0	0	0	0	0	0	0	0	0	0	0	0	0	0	1	0
667	62	0	1	1	1		1	1	0	0	0	1	1	0	110.6	59.4	187.9	30	31	15	61	0	0	0	0	0	0	0	1	1	0	0	0	0	0	0	0	0	0	0	0	0	0	0	0	0	1	1	0
668	53	1	0				0	1	0	1	0	2	2	0	102.4		15.6		32.9	42.7	160.2	0	0	0	0	0	0	0	4	2	0	0	0	0	0	0	0	0	0	0	0	0	0	0	0	0	0	0	0
669	46	1	1				0	0	0	1	0	1	1	0	79	43	24.9	2.1	36	20	104	1	1	0	0	0	0	0	4	1	0	0	0	0	0	0	0	0	0	0	0	0	0	0	1	1	0	0	0
670	32	1	1				0	0	0	0	0	2	2	0	91	100	27.4	6.1	33	26	176	0	1	0	0	0	0	0	3	2	0	0	0	0	0	0	0	0	0	0	0	0	0	0	0	1	0	0	0
671	52	1	1				1	1	0	1	0	1	1	0	73	40.2	10.4	1.3	44	29	61	0	0	0	0	0	0	0	3	1	0	0	0	0	0	0	0	0	0	0	0	0	0	0	1	0	0	0	0
672	52	1	1				0	0	0	0	0		1	0	43.6	52.6	9.7	1.4	49	23	152	0	1	0	0	0	0	0	4	1	0	0	0	0	0	0	0	0	0	0	0	0	0	0	0	1	0	0	0
673	59	1	1	0			1	1	0	1	0	2	2	0	45.4	39.8	23.3	1.5	23.6	25	45	0	0	1	0	0	0	0	3	2	0	0	0	0	0	0	0	0	0	0	0	0	0	0	1	1	0	0	0
674	48	1	1				0	0	0	0	1	2	2	0	122		8.3		41	30	119	0	1	0	0	1	0	0	3	1	0	0	0	0	0	0	0	0	0	0	0	0	0	0	0	0	0	0	0
675	64	1	1				1	1	0	0	0	1	1	0	66.4	43.8	9.7	1.2	22	23	170	0	0	1	0	0	0	0	4	1	0	0	0	0	0	0	0	0	0	0	0	0	0	0	0	1	0	0	0
676	85	1	1				0	1	0	0	0	1	1	0	75	41.6	20.6	1	54	45	91	0	0	1	0	0	0	0	1	2	0	0	0	0	0	0	0	0	0	0	0	0	0	0	0	1	0	0	0
677	90	0	1	0			0	1	0	0	1	3	2	0	71.6	39	45.6	0.28	16	22	64	1	0	0	0	1	0	0	1	2	0	0	0	0	0	0	0	0	0	0	0	0	0	0	1	0	0	0	1
678	62	1	0	0			0	1	0	1	1	2	1	0	51.8	48.2		0.6	54	51	127	0	0	0	1	0	0	0	3	2	0	0	0	0	0	0	0	0	0	0	0	0	0	0	0	0	1	0	0
679	33	1	1				0	0	0	0	1	2	2	0	80.6	37.2	56	2.5	52	28	47	0	1	0	0	0	0	1	3	1	0	0	0	0	0	0	0	0	0	0	0	0	0	0	0	1	0	0	0
680	37	1	0				0	0	0	0	0	1	1	0	130.6	43.2	94.5	4.3	72	50	158	0	1	0	0	0	0	1	4	2	0	0	0	0	0	0	0	0	0	0	0	0	0	0	0	0	1	0	0
681	70	1	1				1	1	1	2	0	1	1	0	85.8	80.6	6.1	1.1	41	28	103	0	0	1	0	0	0	0	1	2	0	0	0	0	0	0	0	0	0	0	0	0	0	0	0	1	0	0	0
682	70	1	1				0	1	0	0	0	3	2	0	41.8	60	29.8	2.5	60	53	168	0	0	0	0	0	0	1	1	1	0	0	0	0	0	0	0	0	0	0	0	0	0	0	1	0	0	1	0
683	56	1	1				1	0	0	1	0	2	1	0	104	48.6	110.5	2.2	31	23	83	0	0	0	0	1	0	0	3	2	0	0	0	0	0	0	0	0	0	0	0	0	0	0	1	0	0	0	1
684	67	1	1	1	1		1	1	0	1	1	2	1	0	122	32.8	19.4	0.8	31	36	100	0	0	0	1	0	0	0	4	2	0	0	0	0	0	0	0	0	0	0	0	0	0	0	0	0	1	0	0
685	72	1	0				0	0	0	0	0	4	2	0	72	47.4	11	115.4	30	40	210	0	0	0	0	1	0	0	1	2	0	0	0	0	0	0	0	0	0	0	0	0	0	0	0	0	0	0	1
686	59	1	1				1	1	0	0	0		1	1	59.8		15.5		20	18	179	0	0	0	0	0	0	1	3	1	0	0	0	0	0	0	0	0	0	0	0	0	0	0	0	0	0	0	0
687	53	1	1				0	1	0	0	0	1	1	0	101	45.2	123.4	1	32	27	103	0	1	0	0	0	0	0	3	1	0	0	0	0	0	0	0	0	0	0	0	0	0	0	0	1	0	0	0
688	61	1	1	0			0	0	0	0	0	1	1	0	28.8	17.4	45.7	0.8	20	23	45.5	0	0	0	0	1	0	0	3	1	0	0	0	0	0	0	0	0	0	0	0	0	0	0	0	1	0	0	1
689	58	1	1				0	1	0	1	0		1	0	48.2		27.5		60	26	82.3	0	1	0	0	0	0	0	3	2	0	0	0	0	0	0	0	0	0	0	0	0	0	0	0	0	0	0	0
690	42	1	1				0	1	0	0	0	2	2	0	111		60.9		33.4	27.1	120	0	0	0	0	0	0	0	3	1	0	0	0	0	0	0	0	0	0	0	0	0	0	0	0	0	0	0	0
691	55	1	0	1			0	1	1	0	0		1	0	108.4	85.6	4.1	2.6	32	34	20	0	0	1	0	0	0	1	3	1	0	0	0	0	0	0	0	0	0	0	0	0	0	0	1	0	1	0	0
692	63	1	1	0	0		1	1	0	0	0		1	0	54.4	18.8	13.7	1.5	12	17	64	1	0	0	0	0	0	0	4	2	0	0	0	0	0	0	0	0	0	0	0	0	0	0	0	0	0	0	0
693	56	1	1				1	1	0	0	0	1	1	0	52.8	30.6		0.2	66	58.2	76.2	0	0	0	0	0	0	0	4	2	0	0	0	0	0	0	0	0	0	0	0	0	0	0	0	0	1	0	0
694	43	1	0				0	1	0	0	0	1	1	0	98	91	11.5	0.8	66	31	136	0	0	0	0	0	0	0	1	2	0	0	0	0	0	0	0	0	0	0	0	0	0	0	0	0	0	0	0
695	70	1	1				0	1	0	1	0	2	2	0	63	36.6	9.9	0.6	112	38	61	0	0	0	0	0	0	1	3	2	0	0	0	0	0	0	0	0	0	0	0	0	0	0	1	0	0	0	0
696	59	1	1				0	0	0	0	1		1	0	52.2	51.6	27.2	1	55	40	133	0	0	0	0	0	0	0	3	2	0	0	0	0	0	0	0	0	0	0	0	0	0	0	0	0	0	0	1
697	53	1	1	1	0		0	0	0	2	0		1	0	43.6		27.4		20	22	67	0	0	0	0	0	0	0	3	2	0	0	0	0	0	0	0	0	0	0	0	0	0	0	0	0	0	0	0
698	69	1	1	1			0	1	0	0	0	1	1	0	45		5		32	30	35	0	0	0	0	0	0	0	3	2	0	0	0	0	0	0	0	0	0	0	0	0	0	0	0	0	1	0	0
699	54	1	1	1			0	1	0	1	0	2	1	0	109.6	68	15.9	12.3	44	23	447	0	0	0	0	0	0	0	1	2	0	0	0	0	0	0	1	0	0	0	0	0	0	0	1	1	0	0	0
700	68	1	1	1			1	0	0	0	0	1	1	0	69.4	29.4	6.3	0.6	60	36	150	0	1	0	0	0	0	0	3	2	0	0	0	0	0	0	0	0	0	0	0	0	0	0	0	0	0	0	1
701	49	1	0				0	1	0	1	1	2	2	0	45.6	52	2.4	0.02	26	25	63	0	1	0	0	0	0	0	1	1	0	0	0	0	0	0	0	0	0	0	0	0	0	0	0	1	0	0	1
702	43	0	1	1			1	1	0	1	0	1	1	0	80	40.8	13.8	6	45	28	82	0	0	0	0	0	0	0	4	2	0	0	0	0	0	0	0	0	0	0	0	0	0	0	1	0	1	0	1
703	63	1	1				0	1	0	1	0	1	1	1	41.8	19.2	8.8	0.7	68	72	37	0	0	0	0	0	0	0	4	2	0	0	0	0	0	0	0	0	0	0	0	0	0	0	1	0	0	0	1
704	59	0	1				1	1	0	0	0	1	1	0	126.2				43	29	360	0	0	0	1	0	0	0	3	2	0	0	0	0	0	0	0	0	0	0	0	0	0	0	0	0	0	0	0
705	67	1	1	1			1	0	0	0	0		1	0	44.2	66.6	7.9	1.5	41	30	178	0	0	0	0	0	0	0	4	2	0	0	0	0	0	0	0	0	0	0	0	0	0	0	0	0	0	0	0
706	60	1	1				1	1	0	1	1	3	2	0	31.2	50.4	107.7	0.5	36	15	86	0	0	0	0	0	0	0	3	1	0	0	0	0	0	0	0	0	0	0	0	0	0	0	0	0	0	0	0
707	76	1	1				0	1	0	0	0	2	2	0	133.4	45.8	13.3	1.3	21	26	90	0	0	0	0	1	0	1	3	2	0	0	0	0	0	0	0	0	0	0	0	0	0	0	0	0	0	0	1
708	54	1	0	0			0	1	0	0	0	1	1	0	87	69.2	16.2	2.8	74.9	23.5	31.2	0	0	1	0	0	0	0	4	1	0	0	0	0	0	0	0	0	0	0	0	0	0	0	0	1	0	0	0
709	70	1	1				0	0	0	1	1	2	2	0	69.6	47	127.4	0.03	23	29	91	0	0	0	0	1	0	0	3	1	0	0	0	0	0	0	0	0	0	0	0	0	0	0	0	0	0	0	1
710	63	1	1	0			1	1	0	1	0	1	1	0	77.4	44.6	60.6	1.4	15	19	71	0	0	1	0	0	0	0	4	1	0	0	0	0	0	0	0	0	0	0	0	0	0	0	0	1	0	0	0
711	75	0	1	0			0	1	1	0	1	3	2	0	52	43	88.5	1.89	19	22	57.2	0	0	0	0	1	0	0	3	2	0	0	0	0	0	0	0	0	0	0	0	0	0	0	0	0	0	0	1
712	50	1	0	0			0	1	0	0	1	1	1	0	77	45	83.7	10.2	34	29	80	0	0	1	0	0	0	1	3	1	0	0	0	0	0	0	0	0	0	0	0	0	0	0	0	0	1	0	0
713	67	0	1				1	1	0	0	0	1	1	0	187.2	44	17.8	0.06	32	37	92	0	0	0	0	0	0	0	4	2	0	0	0	0	0	0	0	0	0	0	0	0	0	0	0	0	1	0	0
714	72	0	1	1			0	1	0	0	0	1	1	0	83.8	38.4	89.7	0.9	39	32	118	0	0	0	0	1	0	1	3	2	0	0	0	0	0	0	0	0	0	0	0	0	0	0	0	0	0	0	0
715	57	1	1				1	1	0	0	0	3	2	0	130.8	56.6	13.6	1.7	28	13	59	0	0	0	0	1	0	0	3	2	0	0	0	0	0	0	0	0	0	0	0	0	0	0	0	0	1	0	1
716	39	1	1				0	1	0	1	1	3	2	0	133.6	49	362.1	0.9	22.01	14	47	0	1	0	0	1	0	0	4	2	0	0	0	0	0	0	0	0	0	0	0	0	0	0	1	1	0	0	1
717	65	1	1	1			1	1	0	1	0	1	1	0	82.8	55.2	5.6	0.8	46	22	71	0	0	0	0	0	0	0	3	2	0	0	0	0	0	0	0	0	0	0	0	0	0	0	1	0	1	0	0
718	61	1	1				0	0	0	0	0	2	1	0	87.6	45.6	92.5	1.4	32.9	30.4	102.8	0	1	0	0	1	0	0	3	1	0	0	0	0	0	0	0	0	0	0	0	0	0	0	0	1	0	0	0
719	59	1	1				1	0	0	1	0		1	0	166	43.8	17.5	1.2	39	36	248	0	1	0	0	0	0	0	3	2	0	0	0	0	0	0	0	0	0	0	0	0	0	0	0	0	0	0	0
720	49	1	1				0	1	0	0	0	2	2	0	141.2	57.2	18.6	2.3	21	27	91	0	1	0	0	0	0	0	3	2	0	0	0	0	0	0	0	0	0	0	0	0	0	0	1	1	0	0	1
721	71	1	1				1	1	0	0	0	3	2	0	65.6	39	102.1	3.4	17.3	26.4	40.5	0	0	0	0	0	0	0	3	2	0	0	0	0	0	0	0	0	0	0	0	0	0	0	0	0	0	0	0
722	61	1	1				1	1	0	1	0	2	2	0	77.2	43	6.6	0.9	35.8	30.4	161.7	0	0	0	0	1	0	0	3	2	0	0	0	0	0	0	0	0	0	0	0	0	0	0	0	0	0	0	1
723	57	1	1	1			0	0	0	0	0	1	1	0	85	60.8	56.4	2.1	20	30	132	0	0	0	1	0	0	0	3	2	0	0	0	0	0	0	0	0	0	0	0	0	0	0	0	1	0	0	0
724	56	1	1				0	0	0	1	0		1	0	72.4		44.7		41	41	286	0	0	0	0	0	0	1	3	2	0	0	0	0	0	0	0	0	0	0	0	0	0	0	0	0	0	0	0
725	60	1	1				0	0	0	0	1	2	2	0	85	73.8	7.4	0.9	45	29	77	1	0	0	0	1	0	0	3	2	0	0	0	0	0	0	0	0	0	0	0	0	0	0	1	0	0	0	1
726	37	1	1	0			0	1	0	0	0		1	0	92.6	43.4	121	0.8	40.1	43.9	131.5	0	0	0	0	1	0	0	3	2	0	0	0	0	0	0	0	0	0	0	0	0	0	0	1	0	0	0	1
727	70	1	1	1			0	1	0	0	0	1	1	0	42	49.4	17.4	2.3	33	40	114	0	0	0	0	0	0	0	3	2	0	0	0	0	0	0	0	0	0	0	0	0	0	0	1	0	0	0	0
728	47	1	0	1			0	1	0	1	0	1	1	0	78	54.8	152.4	2.1	35	29	108.5	0	1	0	0	0	0	0	4	1	0	0	0	0	0	0	0	0	0	0	0	0	0	0	0	1	0	0	0
729	72	1	1	0			0	1	0	0	0	1	1	0	44.8	65.4	2.6	1.5	26.4	20.2	148.5	0	0	0	0	0	0	1	1	2	0	0	0	0	0	0	0	0	0	0	0	0	0	0	0	0	0	1	0
730	50	1	0				1	1	0	0	0		1	0	70.4	28	21.2	1.6	39	23	146	0	1	0	0	0	0	0	3	2	0	0	0	0	0	0	0	0	0	0	0	0	0	0	0	1	0	0	0
731	47	1	1				0	0	0	0	1	3	2	0	171.8	102.2		1.8	70	38	90	0	0	0	0	1	0	0	3	2	0	0	0	0	0	0	0	0	0	0	0	0	0	0	0	1	0	0	1
732	65	1	1				0	1	0	1	1	2	2	0	88.2	69.4	30.5	1.7	31	19	62	0	0	0	0	1	0	0	3	2	0	0	0	0	0	0	0	0	0	0	0	0	0	0	0	0	1	0	1
733	33	1	1	0			0	0	0	0	0	2	2	0	107.2	55	54.9	0.15	37	31	114	0	0	0	0	0	0	1	4	2	0	0	0	0	0	0	0	0	0	0	0	0	0	0	1	0	0	1	0
734	60	1	1	0	1		0	0	0	0	0	1	1	0	53.6		24.1		36	65	257	0	0	0	0	0	0	1	3	2	0	0	0	0	0	0	0	0	0	0	0	0	0	0	0	0	0	0	0
735	55	1	1				1	1	0	0	0	2	1	0	125.8	94	20	2.4	55	36	261	0	1	0	0	0	0	0	3	2	0	0	0	0	0	0	0	0	0	0	0	0	0	0	0	0	1	0	0
736	42	1	1				0	0	0	0	1	3	2	0	88	57.8	262	2.8	27	23	129	0	1	0	0	1	0	1	3	1	0	0	0	0	0	0	0	0	0	0	0	0	0	0	0	1	0	0	1
737	61	1	1				0	1	0	0	0	1	1	0	42.8		23	1.2	253	289	6037	0	0	0	0	0	0	0	4	2	0	0	0	0	0	0	0	0	0	0	0	0	0	0	0	0	0	0	0
738	67	1	1	1			0	1	0	2	0	1	1	0	78.8	75	18.1	5.26	24.3	23.5	260.7	0	0	1	0	0	0	0	3	2	0	0	0	0	0	0	0	0	0	0	0	0	0	0	0	1	0	0	0
739	52	1	1				0	1	0	0	0	1	1	0	34.2	34	7.9	1.3	32	33	110	0	0	0	0	0	0	0	3	1	0	0	0	0	0	0	0	0	0	0	0	0	0	0	1	0	1	0	0
740	64	1	1	1	0		1	1	0	0	1	1	1	0	118	46.4	168.7	1.1	47	40	49	0	0	0	0	0	0	0	1	2	0	0	0	0	0	0	0	0	0	0	0	0	0	0	0	0	0	0	0
741	56	1	1				0	1	0	1	0	1	1	0	58.8	36.6	29.5	1	23.58	21	116	0	0	0	0	0	0	1	4	1	0	0	0	0	0	0	0	0	0	0	0	0	0	0	0	0	1	0	0
742	55	1	1				0	0	0	2	1	3	2	0	45.2		50.6		26.8	35.9	16.2	0	0	0	0	1	0	1	1	1	0	0	0	0	0	0	0	0	0	0	0	0	0	0	0	0	0	0	0
743	66	1	1				1	1	0	0	0	1	1	0	23.2	18.2	7.9	0.8	35	23	107	0	0	0	0	0	0	0	3	1	0	0	0	0	0	0	0	0	0	0	0	0	0	0	1	0	1	0	0
744	55	1	1				0	0	0	2	0	3	2	0	34.2	23.8	10.3	0.4	20	27	72	0	1	0	0	1	0	0	3	1	0	0	0	0	0	0	0	0	0	0	0	0	0	0	0	0	0	0	1
745	57	1	1				1	1	0	2	0	1	1	0	57.4	45.4	10.7	1.7	69.4	38.9	26.5	0	1	0	0	0	0	0	3	2	0	0	0	0	0	0	0	0	0	0	0	0	0	0	1	0	1	0	0
746	43	1	1				0	0	0	0	1	3	2	0	50.8	56.2	10	1.2	32	39	218	0	1	0	0	0	0	0	1	2	0	0	0	0	0	0	0	0	0	0	0	0	0	0	0	1	0	0	1
747	54	1	1				0	1	0	0	0	1	1	0	30.4	19	6.6	2.4	37	23	60.2	0	0	0	0	0	0	0	4	2	0	0	0	0	0	0	0	0	0	0	0	0	0	0	0	0	1	0	0
748	56	1	1				0	0	0	1	0	1	1	0	111	49	89	1.2	52	42	121	0	1	0	0	0	0	0	4	2	0	0	0	0	0	0	0	0	0	0	0	0	0	0	0	1	0	0	0
749	67	1	1	1			0	1	0	0	0	1	1	0	109		10.6		13	20	57	0	0	0	1	0	0	0	3	1	0	0	0	0	0	0	0	0	0	0	0	0	0	0	0	0	0	0	0
750	73	1	1				0	0	0	2	1	3	2	0	62.4	59.2	42.3	1.2	27	16	47	0	0	0	0	1	0	0	3	1	0	0	0	0	0	0	0	0	0	0	0	0	0	0	0	0	0	0	1
751	44	0	1				1	1	0	0	0	1	1	0	66.2	53.2	12.1	2.6	24	25	88	0	0	0	0	0	0	1	3	2	0	0	0	0	0	0	0	0	0	0	0	0	0	0	1	0	0	0	0
752	66	0	1				1	1	0	0	0	1	1	0		18.8	52.7	1.8	58	34	96	0	0	0	0	0	0	1	4	2	0	0	0	0	0	0	0	0	0	0	0	0	0	0	0	0	0	0	0
753	58	1	1				0	0	0	2	1	1	1	0	45.8	67	23.3	0.4	52	30	118	0	1	0	0	0	0	0	3	2	0	0	0	0	0	0	0	0	0	0	0	0	0	0	1	1	0	0	0
754	71	0	1				0	0	0	0	0	1	1	0	61		72.5		28	30	62	0	0	0	0	1	0	0	3	2	0	0	0	0	0	0	0	0	0	0	0	0	0	0	0	0	0	0	0
755	55	1	0	1			0	0	0	1	0		1	0	58.8		30.5		54	30	80	0	1	0	0	1	0	1	1	2	0	0	0	0	0	0	0	0	0	0	0	0	0	0	0	0	0	0	0
756	50	0	1				0	1	0	0	0	1	1	0	47.4	41.8	19.2	1.3	19.7	31	10.7	0	0	0	0	0	0	0	3	2	0	0	0	0	0	0	0	0	0	0	0	0	0	0	1	0	1	0	0
757	55	1	1	1			0	1	0	0	0	1	1	0	20.4		27.4		21.7	29.2	88	0	0	0	0	0	0	0	3	2	0	0	0	0	0	0	0	0	0	0	0	0	0	0	0	0	0	0	0
758	55	1	1	1			0	0	0	0	0	4	2	0	138	60.8	29.5	0.8	33.6	37.9	38	0	1	0	0	1	0	0	3	1	0	0	0	0	0	0	0	0	0	0	0	0	0	0	0	1	0	0	1
759	38	1	0	1			0	0	0	0	0	1	1	0	56.8	61.8	22.8	0.9	107	61	21	0	0	0	0	0	0	0	3	2	0	0	0	0	0	0	0	0	0	0	0	0	0	0	1	0	1	0	0
760	55	1	1	1	1		0	0	0	0	0		1	0	41	55	6.6	0.33	35	23	166	0	0	0	0	0	0	1	3	1	0	0	0	0	0	0	0	0	0	0	0	0	0	0	1	0	0	0	0
761	54	1	0	1	1		0	1	1	0	0	1	1	0	94	103	17.5	0.6	29.2	23.9	20.3	0	1	0	0	0	0	0	3	2	0	0	0	0	0	0	0	0	0	0	0	0	0	0	1	0	0	0	0
762	64	1	1	1			1	1	0	0	0	1	1	0		27.4	13.1	0.5	33	31	55	0	1	0	0	0	0	0	3	2	0	0	0	0	0	0	0	0	0	0	0	0	0	0	0	0	1	0	1
763	56	0	1	1	1		1	1	0	0	0	1	1	0	41.2	68.2	10.8	2.9	39	58	76	0	0	0	0	0	0	0	4	1	0	0	0	0	0	0	0	0	0	0	0	0	0	0	0	0	0	0	0
764	48	1	0				1	0	0	1	0	1	1	0	69.2	34.4	154	1.1	31	18	148	0	1	0	0	0	0	0	1	2	0	0	0	0	0	0	0	0	0	0	0	0	0	0	0	0	0	0	0
765	62	1	1				0	0	0	0	0	1	1	0	44.2	37.8	5	0.4	51	31	206	0	0	0	0	0	0	0	4	2	0	0	0	0	0	0	0	0	0	0	0	0	0	0	0	0	1	0	0
766	52	0	1				1	1	0	0	0	1	1	0	86.2	45.2	12.5	1	56.3	60.5	95.8	0	1	0	0	0	0	0	4	1	0	0	0	0	0	0	0	0	0	0	0	0	0	0	0	0	1	0	0
767	75	1	1	1	1		0	0	0	0	1	3	2	0	62.6	55	25.6	0.9	90	75	82	0	0	0	0	1	0	0	3	2	0	0	0	0	0	0	0	0	0	0	0	0	0	0	0	0	0	0	1
768	49	1	1				0	0	0	0	0	1	1	0	45.6	37.2	5.4	0.5	56	53	116	0	0	0	0	0	0	0	3	2	0	0	0	1	0	0	0	0	0	0	0	0	0	0	1	0	0	1	0
769	64	1	1	1			1	0	0	0	0	2	2	0	82.2	33.6	60.6	0.7	28	24	54.7	0	0	0	0	1	0	0	4	2	0	0	0	0	0	0	0	0	0	0	0	0	0	0	0	0	1	0	1
770	56	1	1				0	1	0	0	0	2	2	0	75.2	37.4	9.5	0.5	57	33	129	0	1	0	0	0	0	0	4	2	0	0	0	0	0	0	0	0	0	0	0	0	0	0	0	0	0	0	0
771	62	1	1				1	0	0	0	1	2	2	0	98.4	38.8	16.3	4.1	108	62	186	0	1	0	0	0	0	0	4	1	0	0	0	0	0	0	0	0	0	0	0	0	0	0	0	1	0	0	1
772	54	1	0				1	0	0	0	0	2	2	0	72.2	84	83.4	0.7	36.1	45.2	82.1	0	1	0	0	1	0	0	1	2	0	0	0	0	0	0	0	0	0	0	0	0	0	0	0	1	0	0	0
773	56	1	1				1	1	0	1	0	2	2	0	110	48	66.8	0.7	27	25	88	0	0	0	0	1	0	0	3	1	0	0	0	0	0	0	0	0	0	0	0	0	0	0	0	0	0	0	0
774	50	1	1	1			0	0	0	1	0	2	2	0	99.4	38.2		1.3	24.4	26.1	97	0	0	1	0	1	0	1	3	2	0	0	0	0	0	0	0	0	0	0	0	0	0	0	0	0	0	0	1
775	57	1	1	1			0	1	0	0	0	1	1	0	45.08	29.6	15.8	0.5	60	36	143	0	0	1	0	0	0	1	3	2	0	0	0	0	0	0	0	0	0	0	0	0	0	0	0	1	0	0	0
776	45	1	1				0	1	0	0	0	2	2	0	83	44.4	18.3	1	31.5	37.6	520.9	0	0	0	0	1	0	0	4	2	0	0	0	0	0	0	1	0	0	0	0	0	0	0	1	1	0	0	1
777	47	1	1				1	0	0	0	0	1	1	0	55	62.2	9.3	1.3	47	27	68	0	0	0	1	0	0	0	3	2	0	0	0	0	0	0	0	0	0	0	0	0	0	0	0	0	0	0	0
778	73	1	1	1			1	1	0	0	1	2	2	0	93.4	71.2	94.9	0.5	29	16	51	0	1	0	0	1	0	0	1	1	0	0	0	0	0	0	0	0	0	0	0	0	0	0	0	1	0	0	0
779	60	1	1				0	0	0	0	1	2	1	0	39	31.6	26.1	0.9	109	53	250	0	0	0	0	0	0	0	4	2	0	0	0	0	0	0	0	0	0	0	0	0	0	0	1	0	0	0	0
780	71	1	1				0	1	0	0	0	1	1	0	73		32		58	96	95	0	0	1	0	0	0	1	3	2	0	0	0	0	0	0	0	0	0	0	0	0	0	0	0	0	0	0	0
781	61	0	1				0	1	0	0	0		1	1	44.6	58.6		0.8	17	24	166	0	0	0	0	0	0	1	4	1	0	0	0	0	0	0	0	0	0	0	0	0	0	0	1	0	1	0	0
782	61	1	1				1	1	0	2	1	1	1	0	26.6	45.4	9.4		47	21	76	0	0	0	0	0	0	0	3	2	0	0	0	0	0	0	0	0	0	0	0	0	0	0	0	0	1	0	0
783	48	1	1	1			0	1	0	1	0	2	2	0	122.6	66.2	9.9	1.2	28	30	31	0	0	0	0	1	0	0	3	1	0	0	0	0	0	0	0	0	0	0	0	0	0	0	1	0	0	0	0
784	76	1	1				1	1	0	0	0		1	0	71.6		2.5		29	18	168	0	0	0	0	0	0	0	3	1	0	0	0	0	0	0	0	0	0	0	0	0	0	0	0	0	0	0	0
785	53	1	1	1			0	1	0	0	0	1	1	0	148	55.2	7.6	0.8	21	22	95	0	0	0	0	0	0	1	3	2	0	0	0	0	0	0	0	0	0	0	0	0	0	0	1	0	0	0	0
786	58	1	0	0	1		1	1	0	0	1	3	2	0	82.6	38.6	77.6	0.6	39	30	83	0	0	0	0	1	0	0	3	1	0	0	0	0	0	0	0	0	0	0	0	0	0	0	0	0	0	0	1
787	61	1	1				0	1	0	1	0	1	1	0	87.6	63.6	37.5	0.6	15	20	245	0	0	0	1	0	0	0	4	1	0	0	0	0	0	0	0	0	0	0	0	0	0	0	0	0	1	0	0
788	66	1	1	0			1	1	0	1	0	2	2	0	61.2	45	23.2	2.8	31	14	56	0	0	0	0	0	0	0	3	2	0	0	0	0	0	0	0	1	0	0	0	0	0	0	0	0	0	0	0
789	50	1	1	0			0	0	0	0	1	3	2	0	73.4	40.4	86.1	0.05	41	27	64	0	0	0	0	0	0	1	4	2	0	0	0	0	0	0	0	0	0	0	0	0	0	0	0	0	0	0	0
790	62	1	1	0	1		0	0	0	0	0	3	2	0	63.4	71.6	174.8	0.1	18.5	25.9	66.2	0	0	0	0	1	0	0	1	2	0	0	0	0	0	0	0	0	0	0	0	0	0	0	0	0	0	0	1
791	38	1	1	1			0	1	0	0	1		1	0	103.8	63.4	49.6	1.6	45.57	24.62	128.7	0	1	0	0	0	0	0	4	2	0	0	0	0	0	0	0	0	0	0	0	0	0	0	0	1	0	0	0
792	68	1	1	1			0	1	0	1	0	2	1	0	55	54.6	32.6	1.4	38	25	136	0	0	0	0	0	0	1	4	2	0	0	0	0	0	1	0	0	0	0	0	0	0	0	1	0	0	0	0
793	50	1	1				1	1	0	0	0		1	0	72.8		31		42	26	166	0	0	0	0	0	0	0	3	2	0	0	0	0	0	0	0	0	0	0	0	0	0	0	0	0	0	0	0
794	61	1	1	1			1	1	0	0	0		1	0	58.2	49.6	18	1	26	23	113	1	0	0	0	0	0	0	3	1	0	0	0	0	0	0	0	0	0	0	0	0	0	0	0	0	0	0	0
795	57	1	1	0			1	1	0	0	1	3	2	0	104.6	55.4	62.7	0.5	91	49	119	0	0	0	0	1	0	0	3	2	0	0	0	0	0	0	0	0	0	0	0	0	0	0	0	0	0	0	1
796	56	1	1	1			0	0	0	0	0	3	2	0	55	56.6	268.6	0.7	39	19	73	0	0	0	0	1	0	0	3	2	0	0	0	0	0	0	0	0	0	0	0	0	0	0	0	0	0	0	1
797	62	1	1	0			1	0	0	0	0	1	1	0	86.4	56	5.1	0.3	17.7	13.3	55	0	0	0	0	0	0	1	3	2	0	0	0	0	0	0	0	0	0	0	0	0	0	0	0	0	1	0	0
798	70	1	1				1	1	0	1	0	1	1	0	56	55.8	10.1	23	39	42	67	0	0	0	0	0	0	1	3	2	0	0	0	0	0	0	0	0	0	0	0	0	0	0	1	0	1	0	0
799	52	1	1				1	1	0	0	1	2	2	0	54	61.4	12.6	0.2	33	31	139	0	0	0	0	1	0	0	3	1	0	0	0	0	0	0	0	0	0	0	0	0	0	0	0	0	0	0	0
800	38	1	1				0	0	0	1	1	2	2	0	98.2		195.1		53	41	66.4	0	0	0	0	1	0	0	3	2	0	0	0	0	0	0	0	0	0	0	0	0	0	0	0	0	0	0	0
801	59	1	1	1			1	1	0	0	0	1	1	0	62.2	34	18.3	1.23	17	18	96	0	0	0	0	0	0	0	3	2	0	0	0	0	0	0	0	0	0	0	0	0	0	0	1	0	1	0	0
802	64	1	1				0	1	0	0	0	2	2	1	68.8	54.6	28.1	0.7	17	20	276	0	0	0	0	1	0	1	3	2	0	0	0	0	0	0	0	0	0	0	0	0	0	0	0	0	1	0	1
803	60	1	1				1	0	0	0	1	2	2	0	43.4		217.2		39	28	55	0	1	0	0	1	0	0	3	2	0	0	0	0	0	0	0	0	0	0	0	0	0	0	0	0	0	0	0
804	63	1	1				0	1	0	0	0	1	1	0	49.4	39.8	19.4	0.5	28	24	104	0	0	0	0	1	0	0	4	1	0	0	0	0	0	0	0	0	0	0	0	0	0	0	1	0	1	0	1
805	40	1	1				0	0	0	0	1	3	2	0	117.2	94.4	16	0.2	60	41	85	0	0	0	0	1	0	0	3	2	0	0	0	0	0	0	0	0	0	0	0	0	0	0	0	0	0	0	1
806	45	1	1	1			0	1	0	0	0	2	2	0	108.2	59	96.9	0.8	20	23	78	0	0	0	0	1	0	0	3	1	0	0	0	0	0	0	0	0	0	0	0	0	0	0	0	0	0	0	1
807	58	1	1				0	0	0	0	0	3	2	0	78	45.8	162	2.9	16.1	18.7	85	0	1	0	0	1	0	0	3	2	0	0	0	0	0	0	0	0	0	0	0	0	0	0	0	1	0	0	1
808	57	1	1	0			1	1	0	1	0	1	1	0	108.4	33.4	97.6	0.9	39	22	79	0	0	0	1	0	0	0	4	1	0	0	0	0	0	0	0	0	0	0	0	0	0	0	0	0	0	0	0
809	68	1	1	1			1	0	0	1	0	2	2	0	59.8	54.6	20.5	1.5	56	29	120	0	0	0	0	0	0	0	3	2	0	0	0	0	0	0	0	0	0	0	0	0	0	0	0	0	0	0	0
810	60	1	1				1	1	0	1	0	1	1	0	40.8	41.6	27.4	3.4	35	24	165	0	0	0	0	0	0	0	4	2	0	0	0	0	0	0	0	0	0	0	0	0	0	0	0	0	1	0	0
811	59	1	0	1			0	0	0	0	0	1	1	0	146.2	70.4	200	2.4	24	44	75.9	0	0	0	0	1	0	0	3	1	0	0	0	0	0	0	0	0	0	0	0	0	0	0	0	0	0	0	0
812	67	1	1	1			1	1	0	2	0	1	1	0		61.2	24.4	0.5	18	22	164	0	0	0	0	0	0	0	3	2	0	0	0	0	0	0	0	0	0	0	0	0	0	0	0	0	1	0	0
813	62	1	1	1			0	1	0	0	0	1	1	0	59	60	15.2	7.4	70	60	640	0	1	0	0	0	0	0	4	1	0	0	0	0	0	0	1	0	0	0	0	0	0	0	1	1	0	0	0
814	47	1	1				1	0	0	0	1	1	1	0	107.6	73	204.2	1.9	38	27	51	0	0	0	0	1	0	0	4	1	0	0	0	0	0	0	0	0	0	0	0	0	0	0	0	0	1	0	1
815	68	1	1	0			0	0	0	0	1	3	2	0	15.2	50.6	31.6	2.6	24	23	110	1	0	0	0	1	0	1	3	1	0	0	0	0	0	0	0	0	0	0	0	0	0	0	1	1	0	0	1
816	55	0	1				0	1	0	0	0	1	1	0	76.2	73	15.8	1.9	34.5	33.6	99.5	0	0	1	0	1	0	0	3	1	0	0	0	0	0	0	0	0	0	0	0	0	0	0	0	0	0	0	0
817	54	1	1	1			0	1	0	1	0	2	1	0	66	41.2	105.5	0.8	14.9	20.4	98	0	1	0	0	0	0	0	4	1	0	0	0	0	0	0	0	0	0	0	0	0	0	0	0	1	0	0	0
818	42	1	1				0	1	0	0	1	3	2	0	55.4	59	226	1.3	73	40	85	0	1	0	0	1	0	0	3	2	0	0	0	0	0	0	0	0	0	0	0	0	0	0	0	1	0	0	1
819	64	1	1				0	1	0	0	0	1	1	1	80.6	47.6	2.5	0.5	25	22	107.9	0	0	0	0	0	0	0	3	2	0	0	0	0	0	0	0	0	0	0	0	0	0	0	1	0	1	1	0
820	48	1	1				1	1	0	1	0		1	0	116.8	77	66.4	3.7	60	31	268	0	0	0	0	1	0	0	3	2	0	0	0	0	0	0	0	0	0	0	0	0	0	0	1	0	0	0	1
821	67	1	1				0	0	0	0	0		1	1	44.8	42	7.3	1.1	41	26	137	0	0	0	0	0	0	0	3	1	0	0	0	0	0	0	0	0	0	0	0	0	0	0	1	0	0	0	0
822	48	1	1				0	0	0	0	1	3	2	0	47.2	54	10.7	2	44	21	99	0	1	0	0	1	0	0	3	1	0	0	0	0	0	0	0	0	0	0	0	0	0	0	0	1	0	0	1
823	67	1	0	0			0	0	0	1	0	2	2	0	83.6	63.6	51.2	0.7	18.4	23.1	138	0	0	0	0	0	0	0	3	2	0	0	0	0	0	0	0	0	0	0	0	0	0	0	0	1	0	0	0
824	72	1	1	1	1		0	0	0	0	1	3	2	0	61	29.2	45.8	0.6	96	60	58	0	0	0	0	1	0	0	3	2	0	0	0	0	0	0	0	0	0	0	0	0	0	0	0	0	0	0	1
825	62	1	0	1			0	1	0	0	0	2	2	0	70.6	51	31.4	1.73	30	17	126	0	0	0	0	0	0	0	3	2	0	0	0	0	0	0	0	0	0	0	0	0	0	0	0	0	1	0	0
826	56	1	1				1	1	0	0	0	2	1	0		28.4	3	1.1	31	48	307	0	0	0	0	0	0	0	3	2	0	0	0	0	0	0	0	0	0	0	0	0	0	0	0	0	1	0	0
827	74	1	1				0	1	0	0	1	2	2	0	72.6	41.4	13	0.7	49	32	116	0	1	0	0	1	0	0	3	1	0	0	0	0	0	0	0	0	0	0	0	0	0	0	1	1	0	0	0
828	61	1	1				1	1	0	0	0	1	1	0	117.4	64.6	7.4	0.8	32	27	75	0	0	0	0	0	0	0	4	1	0	0	0	0	0	0	0	0	0	0	0	0	0	0	0	0	0	0	0
829	52	1	1				0	0	0	0	1	1	1	0	51.4	69.6	22	0.6	14	20	168	0	0	0	0	0	0	0	3	2	0	0	0	0	0	0	0	0	0	0	0	0	0	0	1	0	0	0	0
830	45	1	0	1			0	0	0	2	0	2	2	0	107.4	54.6	15.6	1.12	48	29	118	0	1	0	0	1	0	0	3	2	0	0	0	0	0	1	0	0	0	0	0	0	0	0	0	1	0	0	1
831	65	0	1				0	1	0	0	0	2	2	0	80.6	67.8	28.6	2.16	48	29	62	1	1	0	0	1	0	1	3	2	0	0	0	0	0	0	0	0	0	0	0	0	0	0	1	0	1	0	1
832	75	1	1	1			0	0	0	0	0	2	2	0	96	100.2	90.7	1.06	40	40	82	0	0	0	0	1	0	0	3	2	0	0	0	0	0	0	0	0	0	0	0	0	0	0	0	0	0	0	1
833	76	1	1				1	1	0	0	0	3	2	0	71.2	48.8	29.4	0.5	23	27	166	0	0	0	0	1	0	0	3	1	0	0	0	0	0	0	0	0	0	0	0	0	0	0	0	0	1	0	1
834	63	1	1				1	1	0	1	1	3	2	0	64.4	34.4	54.8	4.6	25	21	85.8	0	0	0	0	1	0	0	3	1	0	0	1	0	0	0	0	0	0	0	0	0	0	0	0	0	0	0	1
835	62	1	1	1			1	1	0	1	0	1	1	0	75.2	37.4	4.4	1.4	42	23	81	0	0	0	0	0	0	0	3	1	0	0	0	0	0	0	0	0	0	0	0	0	0	0	0	1	0	0	0
836	58	1	1	1	1		1	0	0	1	0	2	2	0	93.2	42	19.2	1.1	28	26	64	0	0	0	0	1	0	0	3	2	0	0	0	0	0	0	0	0	0	0	0	0	0	0	0	0	0	0	1
837	55	1	1	1	1		0	0	0	0	1	2	1	0	77	49.2	84.5	0.79	24.9	27	61.7	0	1	0	0	0	0	0	3	2	0	0	0	0	0	0	0	0	0	0	0	0	0	0	0	1	0	0	0
838	48	0	1				0	0	0	0	0	1	1	0	50.2	45.6	15.9	0.5	18	27	64	0	1	0	0	0	0	0	4	2	0	0	0	0	0	0	0	0	0	0	0	0	0	0	0	1	0	0	0
839	35	1	1	1			0	0	0	1	1	1	1	0	97	57.8	222.2	0.5	39	30	72	0	0	0	0	1	0	0	3	2	0	0	0	0	0	0	0	0	0	0	0	0	0	0	0	0	0	0	1
840	67	1	1				1	0	0	1	1	1	1	0	31		14.5		33.7	17.9	65	0	1	0	0	0	0	0	4	2	0	0	0	0	0	0	0	0	0	0	0	0	0	0	0	0	0	0	0
841	60	0	1	1			0	1	0	0	0		1	0	69.2	76.8	12	1.7	12	10	130.5	1	0	0	0	0	0	0	3	2	0	0	0	0	0	0	0	0	0	0	0	0	0	0	1	0	0	1	0
842	65	1	1				1	1	0	2	1	3	2	0	73.6	68.6	20	8.44	10	19	413.2	0	1	0	0	1	0	1	3	1	0	0	0	0	0	0	1	0	0	0	0	0	0	0	0	0	0	0	1
843	55	1	1				1	1	0	0	0	2	1	1	76.8	80.6	12.5	1.22	26	23	197	0	0	0	0	0	0	0	3	1	0	0	0	0	0	0	0	0	0	0	0	0	0	0	0	0	1	0	0
844	76	1	0	1			1	1	0	0	0	2	2	0	60	53.2	50	0.5	40	21	111	0	1	0	0	0	0	0	3	1	0	0	0	0	0	0	0	0	0	0	0	0	0	0	0	1	0	0	0
845	49	1	1				1	1	0	1	1	1	1	0	117.8		92.6		32	20	50	0	1	0	0	0	0	0	3	2	0	0	0	0	0	0	0	0	0	0	0	0	0	0	0	0	0	0	0
846	52	1	1				0	0	0	0	0	1	1	0	103.2	79	10.8	0.9	32	41	327	0	1	0	0	0	0	0	3	1	0	0	0	0	0	0	0	0	0	0	0	0	0	0	0	0	0	0	0
847	60	1	1				1	1	0	2	0	2	2	0	73	33.2	41.3	1	129	75	147	0	0	1	0	1	0	0	4	2	0	0	0	0	0	0	0	0	0	0	0	0	0	0	0	0	1	0	1
848	68	1	1	1			0	0	0	0	0	1	1	0	49.4	61.4	10.3	2.1	36	19	124	0	1	0	0	0	0	0	3	2	0	0	0	0	0	0	0	0	0	0	0	0	0	0	0	0	1	0	0
849	45	1	1	1			0	1	0	0	1		1	0	116.4	104	31.5	1.5	68	35	52	0	1	0	0	0	0	0	3	2	0	0	0	0	0	0	0	0	0	0	0	0	0	0	0	0	0	0	1
850	63	1	1	1			0	0	0	2	0	1	1	0	62.6	42	6.7	1	44	21	72	0	0	0	0	0	0	0	4	2	0	0	0	0	0	0	0	0	0	0	0	0	0	0	1	0	1	0	0
851	50	0	1	1			1	1	0	0	1	2	2	0	41.6	57.4	7.8		20.5	29.4	40.9	1	1	0	0	1	0	1	3	2	0	0	0	0	0	0	0	0	0	0	0	0	0	0	1	0	0	0	1
852	52	0	1				0	1	0	0	0	1	1	0	40.6	39.4	1.1	1	29.45	26.39	136.43	0	1	0	0	0	0	1	3	1	0	0	0	0	0	0	0	0	0	0	0	0	0	0	1	1	0	0	0
853	46	1	1				0	0	0	0	1	2	2	0	77.4	48.4	48.7	0.9	24	19	170	0	0	0	0	0	0	0	3	1	0	0	0	0	0	0	0	0	0	0	0	0	0	0	0	1	0	0	0
854	50	0	1	1			1	0	0	0	0		1	0	54.4	47.8	6.9	3.8	25	27	119	0	0	0	0	0	0	0	3	2	0	0	0	0	0	0	0	0	0	0	0	0	0	0	0	0	0	0	0
855	44	1	1				1	1	0	0	1	1	1	0	80.4	29.6	5.1	0.8	45	32	106	0	0	0	0	0	0	0	3	1	0	0	0	0	0	0	0	0	0	0	0	0	0	0	0	1	0	0	0
856	39	1	1				0	0	0	2	0	3	2	0	99.4	82	4.2	3.2	34	18	200	0	0	0	0	1	0	1	4	2	0	0	0	0	0	0	0	0	0	0	0	0	0	0	1	0	0	0	1
857	45	0	1				0	0	0	0	0	1	1	0	128	64	24.3	6	20	22	258	0	0	0	0	1	0	0	3	2	0	0	0	0	0	0	0	0	0	0	0	0	0	0	0	0	0	0	1
858	53	1	1				1	1	0	1	1	2	2	0	74.4	45.4	5.3	0.9	14	12	65	1	0	0	1	1	0	0	3	2	0	0	0	0	0	0	0	0	0	0	0	0	0	0	1	1	0	0	1
859	73	0	1				1	1	0	0	0	2	2	0	102.6	63	10.4	0.9	39	17	100	0	0	0	0	1	0	1	4	2	0	0	0	0	0	0	0	0	0	0	0	0	0	0	0	0	1	0	1
860	49	1	1	1			1	1	0	2	0	1	1	0	77.8	74.4	7.7	1.6	28	31	168	0	0	0	0	0	0	1	3	1	0	0	0	0	0	0	0	0	0	0	0	0	0	0	0	0	0	0	0
861	46	1	1				0	1	0	2	0	2	1	0	110.6	67.4	10	2.2	30	24	132	0	0	0	1	0	0	0	3	1	0	0	0	0	0	0	0	0	0	0	0	0	0	0	0	0	0	0	0
862	67	1	1				1	0	0	0	0	3	2	0	63.6	92.6	24.5	0.2	37	30	99	1	0	0	0	1	0	0	3	2	0	0	0	0	0	0	0	0	0	0	0	0	0	0	1	0	0	0	0
863	68	1	1				1	1	0	0	0	1	1	0	48	89	23.26	0.8	37	26	115	0	0	0	0	0	0	0	3	1	0	0	0	0	0	0	0	0	0	0	0	0	0	0	0	0	0	0	0
864	63	1	1	1			0	1	0	0	0	1	1	0	70.4	63.4	4.6	1.1	18	20	89	0	1	0	0	0	0	0	3	2	0	0	0	0	0	0	0	0	0	0	0	0	0	0	0	0	0	0	0
865	53	1	1	1			0	0	0	1	0	1	1	0	173.4	90.4	32.7	3.3	84.9	67	136.2	0	1	0	0	0	0	0	3	1	0	0	0	0	0	0	0	0	0	0	0	0	0	0	0	1	0	0	0
866	55	1	1	1			1	0	0	0	0		1	0	92	84.8	8.7	1.3	34	26	67	0	1	0	0	0	0	0	3	2	0	0	0	0	0	0	0	0	0	0	0	0	0	0	0	0	0	0	1
867	40	1	0				0	0	0	0	0	3	2	1	109.2	76.6	31.4	0.9	65	26	59	0	0	0	0	1	0	0	3	2	0	0	0	0	0	0	0	0	0	0	0	0	0	0	0	0	0	0	0
868	59	1	1	1			0	0	0	0	0	2	2	0	82	38.8	7.73	10	40	19	60	0	1	0	0	0	0	0	3	2	0	0	0	0	0	0	0	0	0	0	0	0	0	0	0	1	0	0	0
869	61	1	1				1	1	0	1	0	3	2	0	60.8	106	45.5	1.2	19	22	76	0	0	0	0	1	0	0	3	2	0	0	0	0	0	0	0	0	0	0	0	0	0	0	0	1	0	0	1
870	79	1	1	1			1	1	0	0	0	1	1	0	36.4	93.4	83	3.7	22	29	85	0	0	0	0	0	0	0	1	2	0	0	0	0	0	0	0	0	0	0	0	0	0	0	0	0	1	1	1
871	49	1	1	1			0	0	0	0	1	1	1	0	90	63.2	31	2.4	32	39	94	0	0	0	0	0	0	0	3	1	0	0	0	0	0	0	0	0	0	0	0	0	0	0	1	0	0	0	0
872	73	0	1				0	1	0	0	0	1	1	0	59.8	51.2	17.24	126	15	16	126	0	0	0	0	0	0	0	4	1	0	0	0	0	0	0	0	0	0	0	0	0	0	0	1	1	0	0	0
873	59	1	1				0	1	0	2	0	1	1	0	64.2	73.2	5.15	0.8	34	24	170	0	0	0	0	0	0	0	3	1	0	0	0	0	0	0	0	0	0	0	0	0	0	0	0	0	1	0	0
874	55	1	1	1			1	1	0	0	0	1	1	0	45.2	42.4	38.82	0.4	31	35	62	0	0	0	0	0	0	0	3	2	0	0	0	0	0	0	0	0	0	0	0	0	0	0	0	0	1	1	0
875	40	1	1				1	0	0	0	0	1	1	0	86.4	64	22	3.6	34	37	59.4	0	0	0	0	0	0	1	3	2	0	0	0	0	0	0	0	0	0	0	0	0	0	0	0	0	0	0	0
876	49	1	1	1			0	0	0	1	1	1	1	0	96.8	68.8	10.7	2.4	29	28	88	0	0	0	0	0	0	0	3	2	0	0	0	0	0	0	0	0	0	0	0	0	0	0	0	0	1	0	0
877	55	1	1				1	1	0	0	0		1	0	71		20.1		28.3	27.7	72.05	0	0	0	0	0	0	0	3	2	0	0	0	0	0	0	0	0	0	0	0	0	0	0	0	0	0	0	0
878	55	0	1				0	0	0	0	0	1	1	0	98	43.8	169.71	1	16	33	70	0	0	0	0	0	0	0	4	2	0	0	0	0	0	0	0	0	0	0	0	0	0	0	1	0	0	0	0
879	49	1	1				0	0	0	1	0	2	2	0	33.2	38	8.21	1.2	110	46	189	0	1	0	0	1	0	0	3	2	0	0	0	0	0	1	0	0	0	0	0	0	0	0	0	1	0	0	1
880	50	1	1				0	1	0	0	0	2	1	0	66.8	55.2	47.56	1.2	35	29	72	0	0	0	0	0	0	1	3	1	0	0	0	0	0	0	0	0	0	0	0	0	0	0	0	0	1	0	0
881	65	0	1	0			1	1	0	0	0	1	1	0	50.6	36	22.4	1.3	18	20	64	0	1	0	0	0	0	0	3	1	0	0	0	0	0	0	0	0	0	0	0	0	0	0	0	0	1	0	0
882	75	1	1				1	0	0	1	0	4	2	0	80	49.6	12.6	1.7	29.7	25.8	66.4	0	1	0	0	1	0	0	3	2	0	0	0	0	0	0	0	0	0	0	0	0	0	0	0	1	0	0	1
883	63	1	1				0	1	0	0	0	1	1	0	86.2	57	60.8	25.9	32	30	68	0	0	0	0	0	0	0	3	1	0	0	0	0	0	0	0	0	0	0	0	0	0	0	0	0	0	1	0
884	49	1	0	1			1	0	0	0	1	3	2	0	90.6		137.6					0	0	0	0	1	0	0	3	1	0	0	0	0	0	0	0	0	0	0	0	0	0	0	0	0	0	0	0
885	51	1	1				1	1	0	0	0	3	2	0	75.6	43.4	9.4	1.4	26	19	51	1	0	0	0	1	0	0	3	2	0	0	0	0	0	0	0	0	0	0	0	0	0	0	1	0	0	0	0
886	45	1	1	1			0	0	0	0	0	3	2	0	73.2	49.6	6.6	2.4	41	24	108	0	1	0	0	1	0	0	1	2	0	0	0	0	0	0	0	0	0	0	0	0	0	0	0	0	0	0	1
887	57	1	1				1	1	0	1	1	3	2	0	95.6	42.2	36.3	1.2	42	39	165.8	0	1	0	0	1	0	0	3	2	0	0	0	0	0	0	0	0	0	0	0	0	0	0	0	0	0	0	1
888	58	1	1	1	1		0	1	0	0	1		1	0	71.6	73.4	38.1	3.7	19.8	46.8	72.4	0	1	0	0	0	0	0	3	1	0	0	0	0	0	0	0	0	0	0	0	0	0	0	1	0	1	0	0
889	64	1	1	1			1	1	0	0	1	2	1	0	24.8	28.2	10.6	1.3	25	16	41	0	0	0	0	1	0	0	4	1	0	0	0	0	0	0	0	0	0	0	0	0	0	0	0	0	1	0	0
890	54	1	1	1	1		1	1	0	0	0	1	1	0	113	80.6	10.6	2.5	38	29	202	0	0	0	0	0	0	0	3	1	0	0	0	0	0	0	0	0	0	0	0	0	0	0	0	0	1	0	0
891	62	1	1				0	1	0	0	0	1	1	0	53.4	43	15.3	1.5	39	35	51	0	0	0	1	0	0	0	3	2	0	0	0	0	0	0	0	0	0	0	0	0	0	0	0	1	0	0	0
892	49	0	1	1			0	1	0	0	0		1	0	67.2	65.4	16.5	2.4	80.5	71.8	119.2	0	0	0	0	0	0	0	3	2	0	0	0	0	0	0	0	0	0	0	0	0	0	0	0	0	1	1	0
893	43	1	1	1			0	0	0	2	1	1	1	0	96.4	92.4	98.7	1.5	33	13	59	0	0	0	0	0	0	0	3	1	0	0	0	0	0	0	0	0	0	0	0	0	0	0	0	1	0	0	0
894	75	1	1				1	1	0	0	0	3	2	0	62.4		5.1		30	20	53	0	0	0	0	1	0	0	4	1	0	0	0	0	0	0	0	0	0	0	0	0	0	0	0	0	0	0	0
895	51	1	1	1	1		0	1	0	0	1	1	1	0	34.6	20	5.5	1.7	26	20	162	0	0	0	0	0	0	0	1	1	0	0	0	0	0	0	0	0	0	0	0	0	0	0	0	0	1	0	0
896	63	1	1				0	1	0	1	0	3	2	0	135		18.7		24	21	118	0	1	0	0	1	0	0	3	2	0	0	0	0	0	0	0	0	0	0	0	0	0	0	0	0	0	0	0
897	56	1	1	1			0	0	0	1	0	1	1	0	55.6	50	1.6	1.2	40	23	105	0	1	0	0	0	0	0	3	1	0	0	0	0	0	0	0	0	0	0	0	0	0	0	1	1	0	0	0
898	57	1	1	1			0	1	0	1	0	1	1	0	74.4	46.2		2.6	37	30	143	0	0	0	0	0	0	0	4	2	0	0	0	0	0	0	0	0	0	0	0	0	0	0	0	0	1	0	0
899	51	1	1	1			1	1	1	2	0	2	2	0	134	59.4	21	1.8	16	15	167	0	1	0	0	0	0	0	4	1	0	0	0	0	0	0	0	0	0	0	0	0	0	0	0	1	0	0	0
900	52	0	1	1			0	1	0	0	0	2	2	0	95	52	28.6	2.8	22	17	53	0	0	0	0	0	0	0	4	2	0	0	0	0	0	0	0	0	0	0	0	0	0	0	0	0	1	0	0
901	36	1	1	1			1	0	0	1	0	1	1	0	90.2	128	13.4	1.8	38	25	114	0	1	0	0	0	0	0	3	1	0	0	0	0	0	0	0	0	0	0	0	0	0	0	0	1	0	0	0
902	62	1	1				1	0	0	0	1		1	0	38.2	34	8.8	1.5	21	22	115	0	0	0	0	0	0	0	3	1	0	0	0	0	0	0	0	0	0	0	0	0	0	0	0	0	1	0	1
903	76	1	1				0	1	0	0	1	3	2	0	115.8	70	86.6	1.6	43	28	73	0	0	0	0	1	0	0	4	1	0	0	0	0	0	0	0	0	0	0	0	0	0	0	1	0	0	0	1
904	62	1	1				1	0	0	2	0	1	1	1	53.2	39.2	10.2	2.8	33	24	151	0	0	0	0	0	0	0	3	1	0	0	0	0	0	0	0	0	0	0	0	0	0	0	1	0	0	0	0
905	70	1	1	1			0	1	0	1	0	1	1	0	84	55	43.8	1.2	21	32	184	0	0	0	0	0	0	0	4	2	0	0	0	0	0	0	0	0	0	0	0	0	0	0	0	0	1	0	0
906	48	1	1	1			0	1	0	1	1	1	1	0	57.6	56	7.8	1.2	24	21	119	0	0	0	0	0	0	0	3	2	0	0	0	0	0	0	0	0	0	0	0	0	0	0	1	0	0	1	0
907	55	1	1				0	0	0	0	1	2	2	0	109.4	60.8	10.4	2.2	33	37	546	0	1	0	0	0	0	0	3	1	0	0	0	0	0	0	0	0	0	0	0	0	0	0	1	1	0	0	0
908	72	1	1				0	1	0	0	1		1	0	88.6	161.6	32.3	1.3	24	28	87	0	1	0	1	1	0	0	1	2	0	0	0	0	0	0	0	0	0	0	0	0	0	0	0	1	0	0	1
909	61	1	1	1			0	0	0	2	0	3	2	0	106.6	72.8	124.1	7	16	57	619	0	1	0	0	1	0	0	3	1	0	0	0	0	0	0	0	0	0	0	0	0	0	0	0	1	0	0	1
910	50	1	1				0	1	0	1	1	3	2	0	124	110	123.8	1.7	34	28	71	1	0	0	0	1	0	0	3	1	0	0	0	0	0	0	0	0	0	0	0	0	0	0	0	0	0	0	1
911	47	0	1	1			1	0	0	0	0	1	1	0	47.6	62.2	57.6	2	29	35	146.1	0	0	0	0	0	0	0	3	2	0	0	0	0	0	0	0	0	0	0	0	0	0	0	0	0	1	0	0
912	52	1	1				0	1	0	0	0	2	2	0	68	53	16.4	1.6	27	21	150	0	0	0	0	0	0	0	3	2	0	0	0	0	0	0	0	0	0	0	0	0	0	0	0	0	1	0	1
913	69	1	1				0	1	0	2	0		1	0	42	62	77.6	0.463	35	24	48	0	1	0	0	1	0	1	3	1	0	0	0	0	0	0	0	0	0	0	0	0	0	0	0	0	0	0	1
914	55	1	1				0	0	0	1	0	3	2	0	92.8	72.8	67.4	2.3	32	28	95	0	0	0	0	1	0	0	3	1	0	0	0	0	0	0	0	0	0	0	0	0	0	0	0	0	0	0	1
915	80	1	1				0	1	0	1	1	1	1	0	82.6	71.2	18.4	1.2	21	28	183	0	0	0	0	0	0	1	1	1	0	0	0	0	0	0	0	0	0	0	0	0	0	0	1	0	0	0	0
916	80	0	1				0	1	0	0	0	1	1	0	145.79	59.6	57.8	1.1	27	19	192	0	0	0	0	0	0	0	1	1	0	0	0	0	0	0	0	0	0	0	0	0	0	0	0	0	0	0	0
917	50	1	1				1	1	0	1	0	1	1	0	72.4	52	91.9	14.2	21	17	150	0	0	0	0	0	0	0	1	2	0	0	0	0	0	0	0	0	0	0	0	0	0	0	1	1	0	0	0
918	43	1	1				1	1	0	1	0	2	1	0	120.6	53	87	3.5	24	22	65	0	0	0	0	0	0	0	3	2	0	0	0	0	0	0	0	0	0	0	0	0	0	0	0	0	0	0	0
919	49	1	1				0	1	0	0	0	1	1	0	150	69.2	18.5	1.9	50	19	112	0	0	0	0	0	0	0	3	1	0	0	0	0	0	0	0	0	0	0	0	0	0	0	1	0	0	0	1
920	37	1	1				0	0	0	1	0	1	1	0	37	45	1.7	0.7	60	27	78.52	0	1	0	0	0	0	0	1	1	0	0	0	0	0	0	0	0	0	0	0	0	0	0	0	1	0	0	0
921	66	1	1				1	1	0	0	0	1	1	0	45.4	52	5.5	0.5	33	27		1	0	0	0	0	0	0	3	1	0	0	0	0	0	0	0	0	0	0	0	0	0	0	1	0	0	1	0
922	65	1	1	1			0	0	0	2	1	2	2	0	51.6		21.2		16	13	70	0	1	0	0	0	0	0	4	2	0	0	0	0	0	0	0	0	0	0	0	0	0	0	0	0	0	0	0
923	68	1	1	1			0	0	0	0	0	2	2	0	59.2	79.8	29.8	1.1	23	28	115	0	1	0	0	1	0	0	1	2	0	0	0	0	0	0	0	0	0	0	0	0	0	0	0	0	0	0	1
924	61	1	1				0	0	1	2	0	1	1	0	68.6	49.8	0.69	1.2	24	35	65	0	0	0	0	0	0	0	3	2	0	0	0	0	0	0	0	0	0	0	0	0	0	0	1	0	1	0	0
925	56	1	1				0	0	0	0	1	2	2	0	59.2	90	5.6	11.2	154.3	84.9	104.9	0	1	0	1	0	0	0	1	2	0	0	0	0	0	0	1	0	0	0	0	0	0	0	0	1	0	0	0
926	52	1	1	1			0	1	0	0	0	1	1	0	59.8	67.4	50.4	0.8	37	26	219	0	0	1	0	0	0	0	3	2	0	0	0	0	0	0	0	0	0	0	0	0	0	0	0	0	0	0	0
927	46	1	1	1			0	0	0	0	1	2	2	0	62.4	74.6	20.6	1	50	27	196	0	1	0	0	0	0	0	3	1	0	0	0	0	0	0	0	0	0	0	0	0	0	0	0	1	0	0	0
928	65	1	1				0	1	0	0	0	1	1	0	78		10.6	1.3	23	26	195	0	0	0	0	0	0	0	3	2	0	0	0	0	0	0	0	0	0	0	0	0	0	0	1	0	0	0	0
929	61	1	1	1			0	0	0	0	0	2	1	0	70.6	64	12.4	1.4	38	31	261	0	1	0	0	0	0	0	3	2	0	0	0	0	0	0	0	0	0	0	0	0	0	0	1	1	0	0	0
930	50	1	1	1			0	0	0	1	1	1	1	0	121		12.2		21	24	56	0	1	0	0	0	0	0	3	2	0	0	0	0	0	0	0	0	0	0	0	0	0	0	0	0	0	0	0
931	55	1	1	1			1	1	0	2	0	1	1	0	54.6	33	8.4	0.9	55	31	192	0	1	0	0	0	0	0	3	2	0	0	0	0	0	0	0	0	0	0	0	0	0	0	0	1	0	0	0
932	61	1	1	1			1	1	0	0	1		1	0	85.8	40.2	115.1	0.9	20	26	78	0	0	0	0	1	0	0	1	1	0	0	0	0	0	0	0	0	0	0	0	0	0	0	0	0	1	0	1
933	59	1	1				1	1	0	0	0	1	1	0	43.6	42	4.1	0.5	31	28	95	0	0	1	0	0	0	0	3	1	0	0	0	0	0	0	0	0	0	0	0	0	0	0	0	0	0	0	0
934	64	1	1	1			1	1	0	0	0	1	1	0	44.6	78	10.8	1	20.3	24.6	5.7	0	0	0	0	0	0	0	3	1	0	0	0	0	0	0	0	0	0	0	0	0	0	0	1	0	0	0	0
935	61	1	1				1	1	0	0	0	2	2	1	24.6	40.2	5.5	0.9	20	26	78	0	0	0	0	1	0	0	1	1	0	0	0	0	0	0	0	0	0	0	0	0	0	0	0	0	1	0	1
936	52	1	1				0	0	0	0	0	1	1	0	71.4	56.8	1.7	1	41	22	342	0	0	0	0	0	0	0	3	2	0	0	0	0	0	0	0	0	0	0	0	0	0	0	0	0	0	0	0
937	65	1	1	1			0	0	0	0	0	2	2	0	83.2	63	11.6	0.9	26.2	32.4	231.6	1	0	0	0	0	0	0	3	2	0	0	0	0	0	0	0	0	0	0	0	0	0	0	1	0	0	0	0
938	63	1	1	1			0	0	0	0	0	2	1	0	75.4	51.4	15.1	0.2	28	31	105	0	0	0	0	0	0	0	3	2	0	0	0	0	0	0	0	0	0	0	0	0	0	0	1	1	0	0	0
939	65	1	1	1			0	0	0	0	0	3	2	0	79.6	91.8	223.2	0.7	23	25	24	0	0	0	0	1	0	0	3	1	0	0	0	0	0	0	0	0	0	0	0	0	0	0	0	0	0	0	1
940	56	1	1	1			0	0	0	0	0	1	1	0	132	38.8	11.6	1.2	28	21	162	0	0	0	0	0	0	0	4	2	0	0	0	0	0	0	0	0	0	0	0	0	0	0	1	0	0	0	0
941	65	1	1				0	1	0	1	0	3	2	0	41.8	35.4	2.9	1.3	63	41	73	0	0	0	0	0	0	0	3	2	0	0	0	0	0	0	0	0	0	0	0	0	0	0	1	0	0	0	0
942	73	1	1				0	1	0	0	1	3	2	0	75.2		12.3		19.36	32	93.52	0	1	0	0	1	0	0	4	1	0	0	0	0	0	0	0	0	0	0	0	0	0	0	0	0	0	0	0
[truncated: 2 more columns]
